# Supplementary material for: Gene Signatures Derived from a c-MET-Driven Liver Cancer Mouse Model Predict Survival of Patients with Hepatocellular Carcinoma
Source: PLoS One. 2011 Sep 16;6(9):e24582. doi: 10.1371/journal.pone.0024582 (PMC3174972; doi:10.1371/journal.pone.0024582)
Supplement: Table S8 — Gene ontology of different mouse liver tumors versus human HCC gene sets. (XLSX) [file pone.0024582.s011.xlsx]

## Sheet: Overview of gene sets ontology
Table S8: Gene ontology of different mouse liver tumors versus human HCC gene sets
Gene set	Mouse			Human			Direction		No. of significant pathways
#1	WT>	TU		AN<	TU		opposite		1
#2	WT<	TU		AN<	TU		same		110
#3	DN>	TU		AN<	TU		opposite		1
#4	DN<	TU		AN<	TU		same		N/A
#5	AN>	TU		AN<	TU		opposite		1
#6	AN<	TU		AN<	TU		same		64
#7	WT>	TU		AN>	TU		same		N/A
#8	WT<	TU		AN>	TU		opposite		55
#9	DN>	TU		AN>	TU		same		77
#10	DN<	TU		AN>	TU		opposite		76
#11	AN>	TU		AN>	TU		same		64
#12	AN<	TU		AN>	TU		opposite		22
Note: p<0.001 cut-off value was used to filter the genes in different set.

## Sheet: Set 1
name	expectation	source	pvalue	BkgSetSize	BkgSetCount	InputSetSize	InputSetCount	ExpectedOverlap	genes
mitochondrion organization	0.001406	GO_process	5.06573e-07	25343	198	563	18	4	100125066_TGI_at,100162150_TGI_at,100134925_TGI_at,100144088_TGI_at,100158892_TGI_at,100121646_TGI_at,100145488_TGI_at,100153222_TGI_at,100144700_TGI_at,100163127_TGI_at,100134660_TGI_at,100123437_TGI_at,100131088_TGI_at,100153280_TGI_at,100127687_TGI_at,100128460_TGI_at,100138412_TGI_at,100158636_TGI_at
Mouse WT>TU vs Human AN<TU

## Sheet: Set 2
name	expectation	source	pvalue	BkgSetSize	BkgSetCount	InputSetSize	InputSetCount	ExpectedOverlap	genes
mitosis	1.06557e-32	GO_process	3.83576e-36	16097	393	807	91	20	100160970_TGI_at,100160380_TGI_at,100161966_TGI_at,100146551_TGI_at,100121735_TGI_at,100129506_TGI_at,100122041_TGI_at,100134855_TGI_at,100125746_TGI_at,100162635_TGI_at,100153754_TGI_at,100125173_TGI_at,100123817_TGI_at,100138738_TGI_at,100126865_TGI_at,100123926_TGI_at,100151056_TGI_at,100122135_TGI_at,100159364_TGI_at,100145191_TGI_at,100135275_TGI_at,100161486_TGI_at,100162589_TGI_at,10013834…
nuclear division	1.06557e-32	GO_process	3.83576e-36	16097	393	807	91	20	100160970_TGI_at,100160380_TGI_at,100161966_TGI_at,100146551_TGI_at,100121735_TGI_at,100129506_TGI_at,100122041_TGI_at,100134855_TGI_at,100125746_TGI_at,100162635_TGI_at,100153754_TGI_at,100125173_TGI_at,100123817_TGI_at,100138738_TGI_at,100126865_TGI_at,100123926_TGI_at,100151056_TGI_at,100122135_TGI_at,100159364_TGI_at,100145191_TGI_at,100135275_TGI_at,100161486_TGI_at,100162589_TGI_at,10013834…
organelle fission	5.13753e-32	GO_process	1.84936e-35	16097	409	807	92	21	100160970_TGI_at,100160380_TGI_at,100161966_TGI_at,100146551_TGI_at,100121735_TGI_at,100129506_TGI_at,100122041_TGI_at,100134855_TGI_at,100125746_TGI_at,100162635_TGI_at,100153754_TGI_at,100125173_TGI_at,100123817_TGI_at,100138738_TGI_at,100126865_TGI_at,100123926_TGI_at,100151056_TGI_at,100122135_TGI_at,100159364_TGI_at,100145191_TGI_at,100135275_TGI_at,100161486_TGI_at,100162589_TGI_at,10013834…
M phase of mitotic cell cycle	2.0651e-31	GO_process	7.43375e-35	16097	407	807	91	20	100160970_TGI_at,100160380_TGI_at,100161966_TGI_at,100146551_TGI_at,100121735_TGI_at,100129506_TGI_at,100122041_TGI_at,100134855_TGI_at,100125746_TGI_at,100162635_TGI_at,100153754_TGI_at,100125173_TGI_at,100123817_TGI_at,100138738_TGI_at,100126865_TGI_at,100123926_TGI_at,100151056_TGI_at,100122135_TGI_at,100159364_TGI_at,100145191_TGI_at,100135275_TGI_at,100161486_TGI_at,100162589_TGI_at,10013834…
mitotic cell cycle	2.26937e-31	GO_process	8.16908e-35	16097	812	807	132	41	100160970_TGI_at,100160380_TGI_at,100161966_TGI_at,100146551_TGI_at,100121735_TGI_at,100137735_TGI_at,100129506_TGI_at,100122041_TGI_at,100134855_TGI_at,100125746_TGI_at,100162635_TGI_at,100153754_TGI_at,100128593_TGI_at,100125173_TGI_at,100123817_TGI_at,100155537_TGI_at,100138738_TGI_at,100160200_TGI_at,100126865_TGI_at,100123926_TGI_at,100151056_TGI_at,100122135_TGI_at,100159364_TGI_at,10014519…
cell cycle process	2.4413e-26	GO_process	8.78799e-30	16097	1172	807	154	59	100160970_TGI_at,100160380_TGI_at,100161966_TGI_at,100146551_TGI_at,100134194_TGI_at,100121735_TGI_at,100137735_TGI_at,100129506_TGI_at,100122041_TGI_at,100134855_TGI_at,100137202_TGI_at,100149759_TGI_at,100125746_TGI_at,100162635_TGI_at,100153754_TGI_at,100149654_TGI_at,100125173_TGI_at,100123817_TGI_at,100155537_TGI_at,100138738_TGI_at,100160200_TGI_at,100143417_TGI_at,100160466_TGI_at,10016018…
cell cycle phase	2.85358e-26	GO_process	1.02721e-29	16097	920	807	133	46	100160970_TGI_at,100160380_TGI_at,100161966_TGI_at,100146551_TGI_at,100121735_TGI_at,100137735_TGI_at,100129506_TGI_at,100122041_TGI_at,100134855_TGI_at,100125746_TGI_at,100162635_TGI_at,100153754_TGI_at,100125173_TGI_at,100123817_TGI_at,100155537_TGI_at,100138738_TGI_at,100160200_TGI_at,100126865_TGI_at,100123926_TGI_at,100151056_TGI_at,100124507_TGI_at,100122135_TGI_at,100159364_TGI_at,10014519…
M phase	1.59181e-25	GO_process	5.73006e-29	16097	581	807	101	29	100160970_TGI_at,100160380_TGI_at,100161966_TGI_at,100146551_TGI_at,100121735_TGI_at,100129506_TGI_at,100122041_TGI_at,100134855_TGI_at,100125746_TGI_at,100162635_TGI_at,100153754_TGI_at,100125173_TGI_at,100123817_TGI_at,100138738_TGI_at,100126865_TGI_at,100123926_TGI_at,100151056_TGI_at,100124507_TGI_at,100122135_TGI_at,100159364_TGI_at,100145191_TGI_at,100135275_TGI_at,100161486_TGI_at,10016258…
cell division	2.6915e-24	GO_process	9.68861e-28	16097	440	807	85	22	100160970_TGI_at,100160380_TGI_at,100161966_TGI_at,100121735_TGI_at,100129506_TGI_at,100122041_TGI_at,100134855_TGI_at,100125746_TGI_at,100162635_TGI_at,100153754_TGI_at,100125173_TGI_at,100123817_TGI_at,100138738_TGI_at,100160466_TGI_at,100123926_TGI_at,100151056_TGI_at,100122135_TGI_at,100159364_TGI_at,100135275_TGI_at,100161486_TGI_at,100162589_TGI_at,100138340_TGI_at,100145133_TGI_at,10012335…
microtubule cytoskeleton organization	2.41534e-20	GO_process	8.69452e-24	25343	286	914	54	10	100160380_TGI_at,100121735_TGI_at,100129506_TGI_at,100122041_TGI_at,100137733_TGI_at,100162635_TGI_at,100153754_TGI_at,100149654_TGI_at,100138738_TGI_at,100160466_TGI_at,100126865_TGI_at,100123926_TGI_at,100151056_TGI_at,100133217_TGI_at,100161486_TGI_at,100145133_TGI_at,100125569_TGI_at,100140570_TGI_at,100145523_TGI_at,100144499_TGI_at,100134827_TGI_at,100156462_TGI_at,100129151_TGI_at,10015978…
regulation of cellular component organization	2.80912e-20	GO_process	1.0112e-23	25343	1142	914	115	41	100161966_TGI_at,100146551_TGI_at,100121735_TGI_at,100137735_TGI_at,100129506_TGI_at,100122041_TGI_at,100134855_TGI_at,100162635_TGI_at,100153754_TGI_at,100138076_TGI_at,100122367_TGI_at,100156355_TGI_at,100138738_TGI_at,100122625_TGI_at,100149337_TGI_at,100160466_TGI_at,100122496_TGI_at,100154497_TGI_at,100136883_TGI_at,100155319_TGI_at,100155727_TGI_at,100132386_TGI_at,100156485_TGI_at,10012450…
cytoskeleton organization	7.50929e-19	GO_process	2.70313e-22	25343	881	914	96	32	100160380_TGI_at,100131939_TGI_at,100121735_TGI_at,100129506_TGI_at,100142079_TGI_at,100122041_TGI_at,100137733_TGI_at,100161958_TGI_at,100162635_TGI_at,100153754_TGI_at,100149654_TGI_at,100122367_TGI_at,100144806_TGI_at,100156355_TGI_at,100123912_TGI_at,100136133_TGI_at,100138738_TGI_at,100122625_TGI_at,100160466_TGI_at,100139411_TGI_at,100126865_TGI_at,100123926_TGI_at,100151056_TGI_at,10012967…
chromosome organization	6.10943e-18	GO_process	2.19922e-21	25343	783	914	88	28	100160970_TGI_at,100161966_TGI_at,100160329_TGI_at,100150850_TGI_at,100121735_TGI_at,100136267_TGI_at,100129506_TGI_at,100122041_TGI_at,100128593_TGI_at,100138076_TGI_at,100135781_TGI_at,100149009_TGI_at,100156190_TGI_at,100157753_TGI_at,100125173_TGI_at,100123817_TGI_at,100135529_TGI_at,100138738_TGI_at,100157527_TGI_at,100143417_TGI_at,100126865_TGI_at,100122492_TGI_at,100159364_TGI_at,10016148…
regulation of organelle organization	1.06283e-17	GO_process	3.82588e-21	25343	435	914	63	16	100161966_TGI_at,100146551_TGI_at,100121735_TGI_at,100129506_TGI_at,100122041_TGI_at,100134855_TGI_at,100162635_TGI_at,100153754_TGI_at,100138076_TGI_at,100122367_TGI_at,100156355_TGI_at,100138738_TGI_at,100122625_TGI_at,100160466_TGI_at,100133217_TGI_at,100138340_TGI_at,100145133_TGI_at,100125569_TGI_at,100140570_TGI_at,100130614_TGI_at,100131461_TGI_at,100134827_TGI_at,100129151_TGI_at,10012572…
negative regulation of cellular component organization	2.6416e-16	GO_process	9.50899e-20	25343	287	914	49	10	100161966_TGI_at,100146551_TGI_at,100121735_TGI_at,100129506_TGI_at,100134855_TGI_at,100162635_TGI_at,100138738_TGI_at,100122625_TGI_at,100124507_TGI_at,100133217_TGI_at,100161486_TGI_at,100145133_TGI_at,100123350_TGI_at,100140570_TGI_at,100130614_TGI_at,100134827_TGI_at,100129151_TGI_at,100144088_TGI_at,100126976_TGI_at,100130822_TGI_at,100131089_TGI_at,100143560_TGI_at,100143542_TGI_at,10012615…
regulation of cell cycle process	7.02554e-16	GO_process	2.52899e-19	16097	439	807	72	22	100161966_TGI_at,100146551_TGI_at,100134194_TGI_at,100121735_TGI_at,100129506_TGI_at,100122041_TGI_at,100134855_TGI_at,100137202_TGI_at,100149759_TGI_at,100125746_TGI_at,100153754_TGI_at,100155537_TGI_at,100138738_TGI_at,100160466_TGI_at,100124507_TGI_at,100162589_TGI_at,100145615_TGI_at,100131530_TGI_at,100138340_TGI_at,100145133_TGI_at,100125569_TGI_at,100140570_TGI_at,100130614_TGI_at,10012196…
mitotic prometaphase	4.27449e-15	GO_process	1.53869e-18	16097	89	807	31	4	100160970_TGI_at,100161966_TGI_at,100129506_TGI_at,100134855_TGI_at,100153754_TGI_at,100123817_TGI_at,100138738_TGI_at,100126865_TGI_at,100123926_TGI_at,100151056_TGI_at,100135275_TGI_at,100145133_TGI_at,100122618_TGI_at,100144499_TGI_at,100159789_TGI_at,100150115_TGI_at,100131089_TGI_at,100158040_TGI_at,100126264_TGI_at,100126151_TGI_at,100162154_TGI_at,100160163_TGI_at,100146784_TGI_at,10015469…
spindle organization	4.99396e-15	GO_process	1.79768e-18	25343	94	914	28	3	100129506_TGI_at,100122041_TGI_at,100153754_TGI_at,100123926_TGI_at,100140570_TGI_at,100145523_TGI_at,100129151_TGI_at,100126976_TGI_at,100131089_TGI_at,100126863_TGI_at,100141797_TGI_at,100140868_TGI_at,100131414_TGI_at,100160163_TGI_at,100138490_TGI_at,100158467_TGI_at,100137540_TGI_at,100154691_TGI_at,100132741_TGI_at,100151603_TGI_at,100155051_TGI_at,100142718_TGI_at,100141739_TGI_at,10015617…
regulation of cell cycle arrest	8.27252e-15	GO_process	2.97787e-18	25343	275	914	46	10	100161966_TGI_at,100146551_TGI_at,100134194_TGI_at,100121735_TGI_at,100129506_TGI_at,100134855_TGI_at,100137202_TGI_at,100149759_TGI_at,100125746_TGI_at,100153754_TGI_at,100155537_TGI_at,100138738_TGI_at,100162589_TGI_at,100145615_TGI_at,100131530_TGI_at,100145133_TGI_at,100130614_TGI_at,100121967_TGI_at,100131461_TGI_at,100156519_TGI_at,100126976_TGI_at,100143560_TGI_at,100126151_TGI_at,10016036…
negative regulation of organelle organization	1.11015e-13	GO_process	3.99621e-17	25343	180	914	36	6	100161966_TGI_at,100146551_TGI_at,100121735_TGI_at,100129506_TGI_at,100134855_TGI_at,100162635_TGI_at,100138738_TGI_at,100122625_TGI_at,100133217_TGI_at,100145133_TGI_at,100140570_TGI_at,100130614_TGI_at,100134827_TGI_at,100129151_TGI_at,100126976_TGI_at,100130822_TGI_at,100131089_TGI_at,100143560_TGI_at,100126151_TGI_at,100147312_TGI_at,100138883_TGI_at,100160163_TGI_at,100158467_TGI_at,10013754…
regulation of nuclear division	1.11626e-13	GO_process	4.01822e-17	25343	131	914	31	5	100161966_TGI_at,100146551_TGI_at,100121735_TGI_at,100129506_TGI_at,100134855_TGI_at,100153754_TGI_at,100138738_TGI_at,100138340_TGI_at,100145133_TGI_at,100130614_TGI_at,100131461_TGI_at,100126976_TGI_at,100126151_TGI_at,100147312_TGI_at,100138883_TGI_at,100136813_TGI_at,100151520_TGI_at,100127504_TGI_at,100160163_TGI_at,100158467_TGI_at,100148294_TGI_at,100137540_TGI_at,100133116_TGI_at,10015469…
chromosome segregation	4.11826e-13	GO_process	1.48245e-16	16097	155	807	38	8	100161966_TGI_at,100121735_TGI_at,100129506_TGI_at,100122041_TGI_at,100153754_TGI_at,100125173_TGI_at,100123817_TGI_at,100138738_TGI_at,100157527_TGI_at,100123926_TGI_at,100151056_TGI_at,100159364_TGI_at,100135275_TGI_at,100161486_TGI_at,100145133_TGI_at,100129152_TGI_at,100140570_TGI_at,100144499_TGI_at,100159789_TGI_at,100150115_TGI_at,100131089_TGI_at,100126151_TGI_at,100154040_TGI_at,10016016…
microtubule organizing center organization	1.98137e-12	GO_process	7.13238e-16	25343	74	914	23	3	100121735_TGI_at,100149654_TGI_at,100160466_TGI_at,100151056_TGI_at,100125569_TGI_at,100140570_TGI_at,100145523_TGI_at,100144499_TGI_at,100134827_TGI_at,100156462_TGI_at,100129151_TGI_at,100126863_TGI_at,100141797_TGI_at,100140868_TGI_at,100137540_TGI_at,100140345_TGI_at,100124289_TGI_at,100155051_TGI_at,100149082_TGI_at,100142718_TGI_at,100141739_TGI_at,100156173_TGI_at,100131663_TGI_at
centrosome organization	6.49716e-12	GO_process	2.33879e-15	25343	70	914	22	3	100121735_TGI_at,100149654_TGI_at,100160466_TGI_at,100151056_TGI_at,100125569_TGI_at,100140570_TGI_at,100145523_TGI_at,100134827_TGI_at,100156462_TGI_at,100129151_TGI_at,100126863_TGI_at,100141797_TGI_at,100140868_TGI_at,100137540_TGI_at,100140345_TGI_at,100124289_TGI_at,100155051_TGI_at,100149082_TGI_at,100142718_TGI_at,100141739_TGI_at,100156173_TGI_at,100131663_TGI_at
microtubule-based process	1.45301e-11	GO_process	5.23042e-15	16097	400	807	61	20	100160380_TGI_at,100121735_TGI_at,100129506_TGI_at,100122041_TGI_at,100137733_TGI_at,100162635_TGI_at,100153754_TGI_at,100149654_TGI_at,100125173_TGI_at,100138738_TGI_at,100160466_TGI_at,100126865_TGI_at,100123926_TGI_at,100151056_TGI_at,100133217_TGI_at,100145191_TGI_at,100161486_TGI_at,100145133_TGI_at,100125569_TGI_at,100140570_TGI_at,100145523_TGI_at,100144499_TGI_at,100134827_TGI_at,10015646…
mitotic spindle organization	4.28115e-11	GO_process	1.54109e-14	25343	47	914	18	2	100122041_TGI_at,100153754_TGI_at,100123926_TGI_at,100140570_TGI_at,100129151_TGI_at,100126976_TGI_at,100131089_TGI_at,100126863_TGI_at,100140868_TGI_at,100160163_TGI_at,100138490_TGI_at,100137540_TGI_at,100132741_TGI_at,100151603_TGI_at,100155051_TGI_at,100142718_TGI_at,100156173_TGI_at,100131663_TGI_at
mitotic sister chromatid segregation	5.37933e-11	GO_process	1.9364e-14	16097	64	807	23	3	100121735_TGI_at,100129506_TGI_at,100122041_TGI_at,100125173_TGI_at,100138738_TGI_at,100159364_TGI_at,100161486_TGI_at,100145133_TGI_at,100129152_TGI_at,100140570_TGI_at,100144499_TGI_at,100159789_TGI_at,100131089_TGI_at,100126151_TGI_at,100154040_TGI_at,100160163_TGI_at,100133729_TGI_at,100158467_TGI_at,100148294_TGI_at,100133116_TGI_at,100142862_TGI_at,100141890_TGI_at,100144787_TGI_at
spindle assembly checkpoint	6.62066e-11	GO_process	2.38325e-14	25343	48	914	18	2	100161966_TGI_at,100146551_TGI_at,100121735_TGI_at,100129506_TGI_at,100134855_TGI_at,100138738_TGI_at,100145133_TGI_at,100130614_TGI_at,100126976_TGI_at,100126151_TGI_at,100147312_TGI_at,100138883_TGI_at,100160163_TGI_at,100154691_TGI_at,100121783_TGI_at,100157504_TGI_at,100155800_TGI_at,100144787_TGI_at
negative regulation of nuclear division	7.31377e-11	GO_process	2.63275e-14	25343	55	914	19	2	100161966_TGI_at,100146551_TGI_at,100121735_TGI_at,100129506_TGI_at,100134855_TGI_at,100138738_TGI_at,100145133_TGI_at,100130614_TGI_at,100126976_TGI_at,100126151_TGI_at,100147312_TGI_at,100138883_TGI_at,100160163_TGI_at,100154691_TGI_at,100121783_TGI_at,100157504_TGI_at,100123506_TGI_at,100155800_TGI_at,100144787_TGI_at
sister chromatid segregation	7.93654e-11	GO_process	2.85693e-14	16097	65	807	23	3	100121735_TGI_at,100129506_TGI_at,100122041_TGI_at,100125173_TGI_at,100138738_TGI_at,100159364_TGI_at,100161486_TGI_at,100145133_TGI_at,100129152_TGI_at,100140570_TGI_at,100144499_TGI_at,100159789_TGI_at,100131089_TGI_at,100126151_TGI_at,100154040_TGI_at,100160163_TGI_at,100133729_TGI_at,100158467_TGI_at,100148294_TGI_at,100133116_TGI_at,100142862_TGI_at,100141890_TGI_at,100144787_TGI_at
regulation of cell cycle	7.95489e-11	GO_process	2.86353e-14	16097	996	807	107	50	100161966_TGI_at,100146551_TGI_at,100134194_TGI_at,100121735_TGI_at,100137735_TGI_at,100129506_TGI_at,100122041_TGI_at,100134855_TGI_at,100137202_TGI_at,100149759_TGI_at,100125746_TGI_at,100153754_TGI_at,100157753_TGI_at,100125173_TGI_at,100155537_TGI_at,100138738_TGI_at,100143417_TGI_at,100134993_TGI_at,100160466_TGI_at,100160185_TGI_at,100131672_TGI_at,100155319_TGI_at,100149338_TGI_at,10012450…
mitotic cell cycle spindle checkpoint	1.01148e-10	GO_process	3.64105e-14	25343	49	914	18	2	100161966_TGI_at,100146551_TGI_at,100121735_TGI_at,100129506_TGI_at,100134855_TGI_at,100138738_TGI_at,100145133_TGI_at,100130614_TGI_at,100126976_TGI_at,100126151_TGI_at,100147312_TGI_at,100138883_TGI_at,100160163_TGI_at,100154691_TGI_at,100121783_TGI_at,100157504_TGI_at,100155800_TGI_at,100144787_TGI_at
cellular component assembly at cellular level	1.99152e-10	GO_process	7.16889e-14	25343	1107	914	92	40	100161966_TGI_at,100160329_TGI_at,100129506_TGI_at,100130559_TGI_at,100122041_TGI_at,100122367_TGI_at,100156190_TGI_at,100130503_TGI_at,100156355_TGI_at,100157569_TGI_at,100132746_TGI_at,100122625_TGI_at,100157527_TGI_at,100149337_TGI_at,100147062_TGI_at,100126865_TGI_at,100129672_TGI_at,100124507_TGI_at,100122968_TGI_at,100161486_TGI_at,100145615_TGI_at,100125032_TGI_at,100145133_TGI_at,10014173…
regulation of mitotic cell cycle	3.49115e-10	GO_process	1.25671e-13	16097	361	807	55	18	100161966_TGI_at,100146551_TGI_at,100134194_TGI_at,100121735_TGI_at,100129506_TGI_at,100122041_TGI_at,100134855_TGI_at,100153754_TGI_at,100138738_TGI_at,100162589_TGI_at,100145615_TGI_at,100138340_TGI_at,100145133_TGI_at,100140570_TGI_at,100130614_TGI_at,100121967_TGI_at,100131461_TGI_at,100129151_TGI_at,100126976_TGI_at,100145874_TGI_at,100127758_TGI_at,100131089_TGI_at,100143560_TGI_at,10012615…
cell cycle checkpoint	4.19034e-10	GO_process	1.5084e-13	16097	267	807	46	13	100161966_TGI_at,100146551_TGI_at,100134194_TGI_at,100121735_TGI_at,100129506_TGI_at,100134855_TGI_at,100137202_TGI_at,100149759_TGI_at,100125746_TGI_at,100153754_TGI_at,100155537_TGI_at,100138738_TGI_at,100162589_TGI_at,100145615_TGI_at,100131530_TGI_at,100145133_TGI_at,100130614_TGI_at,100121967_TGI_at,100131461_TGI_at,100156519_TGI_at,100126976_TGI_at,100143560_TGI_at,100126151_TGI_at,10016036…
regulation of mitosis	7.37579e-10	GO_process	2.65507e-13	16097	131	807	31	7	100161966_TGI_at,100146551_TGI_at,100121735_TGI_at,100129506_TGI_at,100134855_TGI_at,100153754_TGI_at,100138738_TGI_at,100138340_TGI_at,100145133_TGI_at,100130614_TGI_at,100131461_TGI_at,100126976_TGI_at,100126151_TGI_at,100147312_TGI_at,100138883_TGI_at,100136813_TGI_at,100151520_TGI_at,100127504_TGI_at,100160163_TGI_at,100158467_TGI_at,100148294_TGI_at,100137540_TGI_at,100133116_TGI_at,10015469…
negative regulation of cell cycle process	2.59367e-09	GO_process	9.33647e-13	25343	91	914	22	3	100161966_TGI_at,100146551_TGI_at,100121735_TGI_at,100129506_TGI_at,100134855_TGI_at,100138738_TGI_at,100145133_TGI_at,100130614_TGI_at,100126976_TGI_at,100126151_TGI_at,100147312_TGI_at,100138883_TGI_at,100160163_TGI_at,100158467_TGI_at,100137540_TGI_at,100154691_TGI_at,100121783_TGI_at,100157504_TGI_at,100149082_TGI_at,100123506_TGI_at,100155800_TGI_at,100144787_TGI_at
mitotic metaphase/anaphase transition	3.32435e-09	GO_process	1.19667e-12	16097	69	807	22	3	100161966_TGI_at,100146551_TGI_at,100121735_TGI_at,100129506_TGI_at,100134855_TGI_at,100138738_TGI_at,100135275_TGI_at,100145133_TGI_at,100130614_TGI_at,100126976_TGI_at,100126151_TGI_at,100147312_TGI_at,100138883_TGI_at,100160163_TGI_at,100158467_TGI_at,100148294_TGI_at,100133116_TGI_at,100154691_TGI_at,100121783_TGI_at,100157504_TGI_at,100155800_TGI_at,100144787_TGI_at
regulation of mitotic metaphase/anaphase transition	8.11282e-09	GO_process	2.92038e-12	16097	65	807	21	3	100161966_TGI_at,100146551_TGI_at,100121735_TGI_at,100129506_TGI_at,100134855_TGI_at,100138738_TGI_at,100145133_TGI_at,100130614_TGI_at,100126976_TGI_at,100126151_TGI_at,100147312_TGI_at,100138883_TGI_at,100160163_TGI_at,100158467_TGI_at,100148294_TGI_at,100133116_TGI_at,100154691_TGI_at,100121783_TGI_at,100157504_TGI_at,100155800_TGI_at,100144787_TGI_at
Cell cycle	1.38184e-08	kegg	4.97424e-12	5203	125	275	29	7	100137735_TGI_at,100134855_TGI_at,100155537_TGI_at,100138738_TGI_at,100135275_TGI_at,100162589_TGI_at,100145615_TGI_at,100130614_TGI_at,100121967_TGI_at,100131461_TGI_at,100126955_TGI_at,100156519_TGI_at,100126976_TGI_at,100126151_TGI_at,100160362_TGI_at,100138883_TGI_at,100155455_TGI_at,100127504_TGI_at,100158467_TGI_at,100154691_TGI_at,100121783_TGI_at,100150836_TGI_at,100138450_TGI_at,10014712…
mitotic cell cycle spindle assembly checkpoint	1.62816e-08	GO_process	5.86089e-12	16097	48	807	18	2	100161966_TGI_at,100146551_TGI_at,100121735_TGI_at,100129506_TGI_at,100134855_TGI_at,100138738_TGI_at,100145133_TGI_at,100130614_TGI_at,100126976_TGI_at,100126151_TGI_at,100147312_TGI_at,100138883_TGI_at,100160163_TGI_at,100154691_TGI_at,100121783_TGI_at,100157504_TGI_at,100155800_TGI_at,100144787_TGI_at
negative regulation of mitosis	2.29928e-08	GO_process	8.27673e-12	16097	55	807	19	3	100161966_TGI_at,100146551_TGI_at,100121735_TGI_at,100129506_TGI_at,100134855_TGI_at,100138738_TGI_at,100145133_TGI_at,100130614_TGI_at,100126976_TGI_at,100126151_TGI_at,100147312_TGI_at,100138883_TGI_at,100160163_TGI_at,100154691_TGI_at,100121783_TGI_at,100157504_TGI_at,100123506_TGI_at,100155800_TGI_at,100144787_TGI_at
negative regulation of mitotic metaphase/anaphase transition	2.45421e-08	GO_process	8.83444e-12	16097	49	807	18	2	100161966_TGI_at,100146551_TGI_at,100121735_TGI_at,100129506_TGI_at,100134855_TGI_at,100138738_TGI_at,100145133_TGI_at,100130614_TGI_at,100126976_TGI_at,100126151_TGI_at,100147312_TGI_at,100138883_TGI_at,100160163_TGI_at,100154691_TGI_at,100121783_TGI_at,100157504_TGI_at,100155800_TGI_at,100144787_TGI_at
organelle assembly	2.80564e-08	GO_process	1.00995e-11	25343	92	914	21	3	100161966_TGI_at,100129506_TGI_at,100130559_TGI_at,100126865_TGI_at,100145133_TGI_at,100140570_TGI_at,100145523_TGI_at,100134827_TGI_at,100129151_TGI_at,100131089_TGI_at,100126863_TGI_at,100141797_TGI_at,100140868_TGI_at,100151603_TGI_at,100148932_TGI_at,100155051_TGI_at,100142718_TGI_at,100141739_TGI_at,100131663_TGI_at,100131698_TGI_at,100144787_TGI_at
protein phosphorylation	4.21429e-08	GO_process	1.51702e-11	25343	1160	914	89	42	100142872_TGI_at,100150850_TGI_at,100121735_TGI_at,100145889_TGI_at,100137733_TGI_at,100136567_TGI_at,100140724_TGI_at,100153687_TGI_at,100138671_TGI_at,100162031_TGI_at,100153712_TGI_at,100142861_TGI_at,100138738_TGI_at,100122422_TGI_at,100160466_TGI_at,100139411_TGI_at,100131343_TGI_at,100135572_TGI_at,100124507_TGI_at,100141311_TGI_at,100150153_TGI_at,100145838_TGI_at,100138340_TGI_at,10012335…
cell cycle arrest	5.03602e-08	GO_process	1.81282e-11	16097	480	807	61	24	100161966_TGI_at,100146551_TGI_at,100134194_TGI_at,100121735_TGI_at,100137735_TGI_at,100129506_TGI_at,100134855_TGI_at,100137202_TGI_at,100149759_TGI_at,100125746_TGI_at,100153754_TGI_at,100155537_TGI_at,100138738_TGI_at,100143417_TGI_at,100160185_TGI_at,100155319_TGI_at,100162589_TGI_at,100145615_TGI_at,100131530_TGI_at,100145133_TGI_at,100130614_TGI_at,100121967_TGI_at,100131461_TGI_at,10015651…
spindle checkpoint	7.86082e-08	GO_process	2.82967e-11	16097	52	807	18	3	100161966_TGI_at,100146551_TGI_at,100121735_TGI_at,100129506_TGI_at,100134855_TGI_at,100138738_TGI_at,100145133_TGI_at,100130614_TGI_at,100126976_TGI_at,100126151_TGI_at,100147312_TGI_at,100138883_TGI_at,100160163_TGI_at,100154691_TGI_at,100121783_TGI_at,100157504_TGI_at,100155800_TGI_at,100144787_TGI_at
DNA conformation change	7.93426e-08	GO_process	2.8561e-11	25343	223	914	32	8	100160329_TGI_at,100156190_TGI_at,100155537_TGI_at,100157527_TGI_at,100126865_TGI_at,100159364_TGI_at,100145615_TGI_at,100125032_TGI_at,100141736_TGI_at,100129152_TGI_at,100122618_TGI_at,100144499_TGI_at,100134827_TGI_at,100136204_TGI_at,100131089_TGI_at,100158040_TGI_at,100154040_TGI_at,100162154_TGI_at,100125902_TGI_at,100136813_TGI_at,100127504_TGI_at,100133729_TGI_at,100148294_TGI_at,10014772…
negative regulation of cell cycle	3.52293e-07	GO_process	1.26815e-10	16097	554	807	65	28	100161966_TGI_at,100146551_TGI_at,100134194_TGI_at,100121735_TGI_at,100137735_TGI_at,100129506_TGI_at,100134855_TGI_at,100137202_TGI_at,100149759_TGI_at,100125746_TGI_at,100153754_TGI_at,100157753_TGI_at,100155537_TGI_at,100138738_TGI_at,100143417_TGI_at,100160185_TGI_at,100155319_TGI_at,100162589_TGI_at,100145615_TGI_at,100131530_TGI_at,100145133_TGI_at,100130614_TGI_at,100121967_TGI_at,10013146…
macromolecular complex subunit organization	4.06844e-07	GO_process	1.46452e-10	25343	1369	914	97	49	100161966_TGI_at,100146551_TGI_at,100160329_TGI_at,100134194_TGI_at,100122041_TGI_at,100162635_TGI_at,100156190_TGI_at,100130503_TGI_at,100156355_TGI_at,100155537_TGI_at,100136910_TGI_at,100122625_TGI_at,100160200_TGI_at,100157527_TGI_at,100131135_TGI_at,100139411_TGI_at,100154497_TGI_at,100126865_TGI_at,100122575_TGI_at,100129672_TGI_at,100133217_TGI_at,100145615_TGI_at,100125032_TGI_at,10014513…
cellular protein localization	4.51398e-07	GO_process	1.6249e-10	25343	837	914	69	30	100146551_TGI_at,100134194_TGI_at,100132630_TGI_at,100143386_TGI_at,100161082_TGI_at,100130559_TGI_at,100150582_TGI_at,100147907_TGI_at,100162635_TGI_at,100136969_TGI_at,100142870_TGI_at,100131977_TGI_at,100154793_TGI_at,100154228_TGI_at,100126865_TGI_at,100122575_TGI_at,100152238_TGI_at,100129672_TGI_at,100124507_TGI_at,100161486_TGI_at,100140570_TGI_at,100134827_TGI_at,100159789_TGI_at,10012195…
cellular macromolecule localization	5.26923e-07	GO_process	1.89677e-10	25343	840	914	69	30	100146551_TGI_at,100134194_TGI_at,100132630_TGI_at,100143386_TGI_at,100161082_TGI_at,100130559_TGI_at,100150582_TGI_at,100147907_TGI_at,100162635_TGI_at,100136969_TGI_at,100142870_TGI_at,100131977_TGI_at,100154793_TGI_at,100154228_TGI_at,100126865_TGI_at,100122575_TGI_at,100152238_TGI_at,100129672_TGI_at,100124507_TGI_at,100161486_TGI_at,100140570_TGI_at,100134827_TGI_at,100159789_TGI_at,10012195…
regulation of microtubule cytoskeleton organization	1.66896e-06	GO_process	6.0078e-10	25343	82	914	18	3	100122041_TGI_at,100162635_TGI_at,100160466_TGI_at,100133217_TGI_at,100145133_TGI_at,100125569_TGI_at,100140570_TGI_at,100134827_TGI_at,100129151_TGI_at,100131089_TGI_at,100137540_TGI_at,100152224_TGI_at,100124289_TGI_at,100155051_TGI_at,100149082_TGI_at,100142718_TGI_at,100131663_TGI_at,100144787_TGI_at
chromosome localization	1.7288e-06	GO_process	6.22317e-10	16097	30	807	13	2	100161966_TGI_at,100122041_TGI_at,100125173_TGI_at,100138738_TGI_at,100161486_TGI_at,100145133_TGI_at,100140570_TGI_at,100144499_TGI_at,100159789_TGI_at,100131089_TGI_at,100160163_TGI_at,100133729_TGI_at,100133116_TGI_at
establishment of chromosome localization	1.7288e-06	GO_process	6.22317e-10	16097	30	807	13	2	100161966_TGI_at,100122041_TGI_at,100125173_TGI_at,100138738_TGI_at,100161486_TGI_at,100145133_TGI_at,100140570_TGI_at,100144499_TGI_at,100159789_TGI_at,100131089_TGI_at,100160163_TGI_at,100133729_TGI_at,100133116_TGI_at
Oocyte meiosis	1.04431e-05	kegg	3.75923e-09	25343	113	914	20	4	100134855_TGI_at,100138738_TGI_at,100151056_TGI_at,100130614_TGI_at,100131461_TGI_at,100123681_TGI_at,100140873_TGI_at,100138883_TGI_at,100127504_TGI_at,100138034_TGI_at,100121775_TGI_at,100151757_TGI_at,100158467_TGI_at,100121783_TGI_at,100144224_TGI_at,100137382_TGI_at,100138450_TGI_at,100147121_TGI_at,100143880_TGI_at,100144787_TGI_at
DNA-dependent DNA replication initiation	1.34246e-05	GO_process	4.83246e-09	25343	54	914	14	2	100155537_TGI_at,100162589_TGI_at,100145615_TGI_at,100131530_TGI_at,100131461_TGI_at,100156519_TGI_at,100160362_TGI_at,100137172_TGI_at,100154802_TGI_at,100157875_TGI_at,100159574_TGI_at,100138450_TGI_at,100151211_TGI_at,100158963_TGI_at
organelle localization	1.74818e-05	GO_process	6.29296e-09	16097	150	807	27	8	100160380_TGI_at,100161966_TGI_at,100159951_TGI_at,100122041_TGI_at,100147907_TGI_at,100125173_TGI_at,100138738_TGI_at,100126865_TGI_at,100161486_TGI_at,100145133_TGI_at,100140570_TGI_at,100144499_TGI_at,100159789_TGI_at,100127620_TGI_at,100121771_TGI_at,100131089_TGI_at,100131414_TGI_at,100156851_TGI_at,100160163_TGI_at,100133729_TGI_at,100158467_TGI_at,100137540_TGI_at,100133116_TGI_at,10014286…
chromatin organization	2.0633e-05	GO_process	7.42728e-09	25343	569	914	50	21	100160329_TGI_at,100150850_TGI_at,100136267_TGI_at,100128593_TGI_at,100135781_TGI_at,100149009_TGI_at,100156190_TGI_at,100157753_TGI_at,100135529_TGI_at,100157527_TGI_at,100143417_TGI_at,100126865_TGI_at,100122492_TGI_at,100145615_TGI_at,100125032_TGI_at,100136564_TGI_at,100141736_TGI_at,100122618_TGI_at,100144499_TGI_at,100134827_TGI_at,100140919_TGI_at,100159769_TGI_at,100130822_TGI_at,10016273…
centrosome cycle	2.47053e-05	GO_process	8.8932e-09	16097	49	807	15	2	100121735_TGI_at,100149654_TGI_at,100160466_TGI_at,100125569_TGI_at,100140570_TGI_at,100134827_TGI_at,100156462_TGI_at,100126863_TGI_at,100140868_TGI_at,100137540_TGI_at,100140345_TGI_at,100124289_TGI_at,100149082_TGI_at,100142718_TGI_at,100156173_TGI_at
cellular macromolecular complex subunit organization	4.83857e-05	GO_process	1.74179e-08	25343	766	914	60	28	100161966_TGI_at,100160329_TGI_at,100122041_TGI_at,100162635_TGI_at,100156190_TGI_at,100130503_TGI_at,100156355_TGI_at,100122625_TGI_at,100157527_TGI_at,100139411_TGI_at,100126865_TGI_at,100129672_TGI_at,100133217_TGI_at,100145615_TGI_at,100125032_TGI_at,100145133_TGI_at,100141736_TGI_at,100140570_TGI_at,100151279_TGI_at,100129547_TGI_at,100122618_TGI_at,100144499_TGI_at,100134827_TGI_at,10012915…
regulation of signaling process	4.87056e-05	GO_process	1.75331e-08	25343	1357	914	90	49	100131939_TGI_at,100142872_TGI_at,100135547_TGI_at,100137733_TGI_at,100131212_TGI_at,100125392_TGI_at,100162635_TGI_at,100153687_TGI_at,100131018_TGI_at,100149376_TGI_at,100162031_TGI_at,100156848_TGI_at,100162834_TGI_at,100122367_TGI_at,100138594_TGI_at,100153712_TGI_at,100142861_TGI_at,100158307_TGI_at,100162163_TGI_at,100140482_TGI_at,100136910_TGI_at,100122422_TGI_at,100154497_TGI_at,10013134…
mitotic cell cycle checkpoint	5.54591e-05	GO_process	1.99642e-08	16097	158	807	27	8	100161966_TGI_at,100146551_TGI_at,100134194_TGI_at,100121735_TGI_at,100129506_TGI_at,100134855_TGI_at,100153754_TGI_at,100138738_TGI_at,100145133_TGI_at,100130614_TGI_at,100121967_TGI_at,100126976_TGI_at,100143560_TGI_at,100126151_TGI_at,100147312_TGI_at,100138883_TGI_at,100155455_TGI_at,100127504_TGI_at,100160163_TGI_at,100146784_TGI_at,100154691_TGI_at,100143709_TGI_at,100121783_TGI_at,10015750…
spindle assembly	6.14444e-05	GO_process	2.21189e-08	16097	45	807	14	2	100129506_TGI_at,100140570_TGI_at,100145523_TGI_at,100129151_TGI_at,100131089_TGI_at,100126863_TGI_at,100141797_TGI_at,100140868_TGI_at,100151603_TGI_at,100155051_TGI_at,100142718_TGI_at,100141739_TGI_at,100131663_TGI_at,100144787_TGI_at
DNA strand elongation involved in DNA replication	6.62729e-05	GO_process	2.38571e-08	25343	35	914	11	1	100155537_TGI_at,100145615_TGI_at,100131530_TGI_at,100157705_TGI_at,100156519_TGI_at,100160362_TGI_at,100154802_TGI_at,100155620_TGI_at,100155086_TGI_at,100151211_TGI_at,100158963_TGI_at
establishment of organelle localization	8.59467e-05	GO_process	3.09397e-08	16097	112	807	22	6	100160380_TGI_at,100161966_TGI_at,100159951_TGI_at,100122041_TGI_at,100147907_TGI_at,100125173_TGI_at,100138738_TGI_at,100126865_TGI_at,100161486_TGI_at,100145133_TGI_at,100140570_TGI_at,100144499_TGI_at,100159789_TGI_at,100131089_TGI_at,100160163_TGI_at,100133729_TGI_at,100158467_TGI_at,100137540_TGI_at,100133116_TGI_at,100142862_TGI_at,100131974_TGI_at,100131698_TGI_at
cell projection organization	9.19111e-05	GO_process	3.30869e-08	25343	933	914	68	34	100145889_TGI_at,100134855_TGI_at,100137733_TGI_at,100138671_TGI_at,100162031_TGI_at,100122367_TGI_at,100138594_TGI_at,100161355_TGI_at,100160466_TGI_at,100159693_TGI_at,100139411_TGI_at,100131343_TGI_at,100132386_TGI_at,100124507_TGI_at,100131812_TGI_at,100122968_TGI_at,100150153_TGI_at,100161486_TGI_at,100157657_TGI_at,100162079_TGI_at,100144088_TGI_at,100133029_TGI_at,100135432_TGI_at,10015885…
regulation of microtubule-based process	0.000152396	GO_process	5.48624e-08	16097	88	807	19	4	100122041_TGI_at,100162635_TGI_at,100160466_TGI_at,100133217_TGI_at,100145133_TGI_at,100125569_TGI_at,100140570_TGI_at,100134827_TGI_at,100129151_TGI_at,100131089_TGI_at,100131414_TGI_at,100137540_TGI_at,100152224_TGI_at,100124289_TGI_at,100155051_TGI_at,100149082_TGI_at,100142718_TGI_at,100131663_TGI_at,100144787_TGI_at
positive regulation of molecular function	0.000208969	GO_process	7.52309e-08	25343	1194	914	80	43	100142872_TGI_at,100140830_TGI_at,100145889_TGI_at,100134855_TGI_at,100137733_TGI_at,100140724_TGI_at,100125392_TGI_at,100162635_TGI_at,100153687_TGI_at,100138671_TGI_at,100162031_TGI_at,100162735_TGI_at,100134263_TGI_at,100136910_TGI_at,100122422_TGI_at,100149337_TGI_at,100131135_TGI_at,100131343_TGI_at,100155727_TGI_at,100132386_TGI_at,100124507_TGI_at,100150153_TGI_at,100161486_TGI_at,10013834…
DNA packaging	0.000221891	GO_process	7.98831e-08	16097	190	807	29	10	100160329_TGI_at,100156190_TGI_at,100157527_TGI_at,100126865_TGI_at,100159364_TGI_at,100145615_TGI_at,100125032_TGI_at,100141736_TGI_at,100129152_TGI_at,100122618_TGI_at,100144499_TGI_at,100134827_TGI_at,100136204_TGI_at,100131089_TGI_at,100158040_TGI_at,100154040_TGI_at,100162154_TGI_at,100125902_TGI_at,100136813_TGI_at,100127504_TGI_at,100133729_TGI_at,100148294_TGI_at,100147720_TGI_at,10014286…
microtubule anchoring	0.000308504	GO_process	1.1107e-07	25343	32	914	10	1	100129506_TGI_at,100153754_TGI_at,100138738_TGI_at,100151056_TGI_at,100161486_TGI_at,100145133_TGI_at,100140570_TGI_at,100126151_TGI_at,100155051_TGI_at,100144787_TGI_at
interphase	0.000372214	GO_process	1.34011e-07	16097	440	807	49	22	100161966_TGI_at,100121735_TGI_at,100137735_TGI_at,100134855_TGI_at,100155537_TGI_at,100160200_TGI_at,100162589_TGI_at,100145615_TGI_at,100131530_TGI_at,100125569_TGI_at,100142027_TGI_at,100130614_TGI_at,100121967_TGI_at,100131461_TGI_at,100144088_TGI_at,100126955_TGI_at,100156519_TGI_at,100130822_TGI_at,100126863_TGI_at,100143560_TGI_at,100135534_TGI_at,100126151_TGI_at,100160362_TGI_at,10015545…
protein localization to organelle	0.00039875	GO_process	1.43567e-07	25343	379	914	36	14	100146551_TGI_at,100134194_TGI_at,100132630_TGI_at,100142870_TGI_at,100131977_TGI_at,100126865_TGI_at,100124507_TGI_at,100161486_TGI_at,100140570_TGI_at,100159789_TGI_at,100121953_TGI_at,100135383_TGI_at,100156519_TGI_at,100146680_TGI_at,100143560_TGI_at,100126151_TGI_at,100148495_TGI_at,100136163_TGI_at,100127504_TGI_at,100150817_TGI_at,100135225_TGI_at,100133729_TGI_at,100136688_TGI_at,10014456…
interphase of mitotic cell cycle	0.000506138	GO_process	1.82241e-07	16097	418	807	47	21	100161966_TGI_at,100121735_TGI_at,100137735_TGI_at,100155537_TGI_at,100160200_TGI_at,100162589_TGI_at,100145615_TGI_at,100131530_TGI_at,100125569_TGI_at,100142027_TGI_at,100130614_TGI_at,100121967_TGI_at,100131461_TGI_at,100144088_TGI_at,100126955_TGI_at,100156519_TGI_at,100130822_TGI_at,100126863_TGI_at,100143560_TGI_at,100135534_TGI_at,100126151_TGI_at,100160362_TGI_at,100155455_TGI_at,10012750…
regulation of cytoskeleton organization	0.000617545	GO_process	2.22367e-07	25343	242	914	27	9	100122041_TGI_at,100162635_TGI_at,100122367_TGI_at,100156355_TGI_at,100122625_TGI_at,100160466_TGI_at,100133217_TGI_at,100145133_TGI_at,100125569_TGI_at,100140570_TGI_at,100134827_TGI_at,100129151_TGI_at,100125729_TGI_at,100130822_TGI_at,100131089_TGI_at,100137540_TGI_at,100152224_TGI_at,100134750_TGI_at,100124289_TGI_at,100155051_TGI_at,100149082_TGI_at,100142718_TGI_at,100128046_TGI_at,10013166…
cellular response to organic substance	0.000669589	GO_process	2.41114e-07	25343	421	914	38	15	100145889_TGI_at,100144150_TGI_at,100125175_TGI_at,100136768_TGI_at,100162735_TGI_at,100155887_TGI_at,100124483_TGI_at,100149337_TGI_at,100155727_TGI_at,100124507_TGI_at,100145838_TGI_at,100124552_TGI_at,100130728_TGI_at,100144723_TGI_at,100148217_TGI_at,100127758_TGI_at,100150077_TGI_at,100157396_TGI_at,100159498_TGI_at,100124107_TGI_at,100132748_TGI_at,100147916_TGI_at,100127504_TGI_at,10015175…
positive regulation of nuclear division	0.000701319	GO_process	2.52543e-07	25343	43	914	11	2	100134855_TGI_at,100153754_TGI_at,100138340_TGI_at,100145133_TGI_at,100127504_TGI_at,100158467_TGI_at,100148294_TGI_at,100133116_TGI_at,100142862_TGI_at,100157504_TGI_at,100144787_TGI_at
chromosome condensation	0.000982622	GO_process	3.5389e-07	16097	40	807	12	2	100159364_TGI_at,100129152_TGI_at,100136204_TGI_at,100131089_TGI_at,100154040_TGI_at,100136813_TGI_at,100127504_TGI_at,100133729_TGI_at,100148294_TGI_at,100142862_TGI_at,100124706_TGI_at,100152971_TGI_at
protein complex subunit organization	0.001015	GO_process	3.65533e-07	25343	1076	914	72	39	100161966_TGI_at,100146551_TGI_at,100134194_TGI_at,100122041_TGI_at,100162635_TGI_at,100156355_TGI_at,100155537_TGI_at,100136910_TGI_at,100122625_TGI_at,100160200_TGI_at,100131135_TGI_at,100154497_TGI_at,100126865_TGI_at,100122575_TGI_at,100129672_TGI_at,100133217_TGI_at,100145133_TGI_at,100140570_TGI_at,100151279_TGI_at,100129547_TGI_at,100134827_TGI_at,100129151_TGI_at,100125729_TGI_at,10012195…
positive regulation of organelle organization	0.001558	GO_process	5.614e-07	25343	165	914	21	6	100122041_TGI_at,100134855_TGI_at,100153754_TGI_at,100160466_TGI_at,100138340_TGI_at,100145133_TGI_at,100125569_TGI_at,100130822_TGI_at,100127504_TGI_at,100158467_TGI_at,100148294_TGI_at,100145851_TGI_at,100133116_TGI_at,100142862_TGI_at,100142061_TGI_at,100157504_TGI_at,100155051_TGI_at,100142718_TGI_at,100159574_TGI_at,100134075_TGI_at,100144787_TGI_at
positive regulation of cellular component organization	0.001675	GO_process	6.03496e-07	25343	368	914	34	13	100122041_TGI_at,100134855_TGI_at,100153754_TGI_at,100149337_TGI_at,100160466_TGI_at,100154497_TGI_at,100132386_TGI_at,100138340_TGI_at,100145133_TGI_at,100125569_TGI_at,100130822_TGI_at,100133900_TGI_at,100135534_TGI_at,100147312_TGI_at,100138883_TGI_at,100127504_TGI_at,100150397_TGI_at,100144562_TGI_at,100158467_TGI_at,100148294_TGI_at,100159280_TGI_at,100145851_TGI_at,100133116_TGI_at,10014286…
positive regulation of cell cycle process	0.002471	GO_process	8.90464e-07	25343	142	914	19	5	100134194_TGI_at,100134855_TGI_at,100153754_TGI_at,100124507_TGI_at,100138340_TGI_at,100145133_TGI_at,100125569_TGI_at,100143560_TGI_at,100127504_TGI_at,100158467_TGI_at,100148294_TGI_at,100133116_TGI_at,100142862_TGI_at,100157504_TGI_at,100142718_TGI_at,100159574_TGI_at,100148195_TGI_at,100155800_TGI_at,100144787_TGI_at
positive regulation of cell death	0.002582	GO_process	9.30725e-07	25343	860	914	60	31	100143980_TGI_at,100137735_TGI_at,100131212_TGI_at,100140724_TGI_at,100125392_TGI_at,100162635_TGI_at,100153712_TGI_at,100154793_TGI_at,100155887_TGI_at,100139964_TGI_at,100136910_TGI_at,100139011_TGI_at,100155319_TGI_at,100155727_TGI_at,100124507_TGI_at,100161486_TGI_at,100123350_TGI_at,100133970_TGI_at,100157657_TGI_at,100137158_TGI_at,100121771_TGI_at,100151825_TGI_at,100133900_TGI_at,10015214…
nucleoside-triphosphatase regulator activity	0.003121	GO_function	1.12535e-06	25343	520	914	42	19	100131939_TGI_at,100126659_TGI_at,100135547_TGI_at,100150582_TGI_at,100137733_TGI_at,100162635_TGI_at,100153754_TGI_at,100122367_TGI_at,100156355_TGI_at,100138594_TGI_at,100158307_TGI_at,100140482_TGI_at,100122422_TGI_at,100163060_TGI_at,100161486_TGI_at,100157657_TGI_at,100144258_TGI_at,100133069_TGI_at,100135432_TGI_at,100143140_TGI_at,100132659_TGI_at,100128216_TGI_at,100130268_TGI_at,10016191…
protein-DNA complex subunit organization	0.003758	GO_process	1.35522e-06	25343	174	914	21	6	100161966_TGI_at,100160329_TGI_at,100156190_TGI_at,100157527_TGI_at,100126865_TGI_at,100145615_TGI_at,100125032_TGI_at,100145133_TGI_at,100141736_TGI_at,100122618_TGI_at,100144499_TGI_at,100134827_TGI_at,100158040_TGI_at,100135534_TGI_at,100162154_TGI_at,100125902_TGI_at,100147720_TGI_at,100157051_TGI_at,100133154_TGI_at,100157742_TGI_at,100159574_TGI_at
actin cytoskeleton organization	0.003871	GO_process	1.39622e-06	25343	452	914	38	16	100161958_TGI_at,100162635_TGI_at,100122367_TGI_at,100156355_TGI_at,100136133_TGI_at,100122625_TGI_at,100160466_TGI_at,100139411_TGI_at,100129672_TGI_at,100150153_TGI_at,100161486_TGI_at,100138328_TGI_at,100157657_TGI_at,100129547_TGI_at,100152103_TGI_at,100162079_TGI_at,100125729_TGI_at,100130822_TGI_at,100135432_TGI_at,100143140_TGI_at,100161091_TGI_at,100152694_TGI_at,100138490_TGI_at,10014488…
cellular response to stress	0.003996	GO_process	1.44134e-06	16097	1087	807	90	54	100134194_TGI_at,100136267_TGI_at,100130559_TGI_at,100122041_TGI_at,100131212_TGI_at,100137202_TGI_at,100149759_TGI_at,100125746_TGI_at,100130601_TGI_at,100125392_TGI_at,100149376_TGI_at,100162031_TGI_at,100138076_TGI_at,100156190_TGI_at,100153712_TGI_at,100142861_TGI_at,100155887_TGI_at,100124483_TGI_at,100157527_TGI_at,100122422_TGI_at,100138306_TGI_at,100154497_TGI_at,100124507_TGI_at,10016258…
DNA strand elongation	0.004509	GO_process	1.62685e-06	16097	38	807	11	2	100155537_TGI_at,100145615_TGI_at,100131530_TGI_at,100157705_TGI_at,100156519_TGI_at,100160362_TGI_at,100154802_TGI_at,100155620_TGI_at,100155086_TGI_at,100151211_TGI_at,100158963_TGI_at
DNA replication	0.004555	GO_process	1.64345e-06	16097	318	807	37	16	100161966_TGI_at,100125746_TGI_at,100155537_TGI_at,100160200_TGI_at,100162589_TGI_at,100145615_TGI_at,100131530_TGI_at,100138340_TGI_at,100131461_TGI_at,100157705_TGI_at,100156519_TGI_at,100126139_TGI_at,100160362_TGI_at,100127504_TGI_at,100129336_TGI_at,100144562_TGI_at,100137172_TGI_at,100159280_TGI_at,100154802_TGI_at,100152643_TGI_at,100147318_TGI_at,100155620_TGI_at,100157051_TGI_at,10016206…
Progesterone-mediated oocyte maturation	0.005553	kegg	2.00445e-06	25343	85	914	14	3	100125175_TGI_at,100138738_TGI_at,100162589_TGI_at,100145838_TGI_at,100130614_TGI_at,100121967_TGI_at,100131461_TGI_at,100140873_TGI_at,100138883_TGI_at,100127504_TGI_at,100151757_TGI_at,100121783_TGI_at,100144224_TGI_at,100144787_TGI_at
cellular macromolecular complex assembly	0.006355	GO_process	2.29474e-06	25343	572	914	44	21	100161966_TGI_at,100160329_TGI_at,100122041_TGI_at,100156190_TGI_at,100130503_TGI_at,100156355_TGI_at,100122625_TGI_at,100157527_TGI_at,100126865_TGI_at,100129672_TGI_at,100145615_TGI_at,100125032_TGI_at,100145133_TGI_at,100141736_TGI_at,100151279_TGI_at,100129547_TGI_at,100122618_TGI_at,100144499_TGI_at,100134827_TGI_at,100121953_TGI_at,100145874_TGI_at,100130822_TGI_at,100131089_TGI_at,10015804…
protein complex biogenesis	0.007548	GO_process	2.72746e-06	25343	930	914	62	34	100161966_TGI_at,100146551_TGI_at,100134194_TGI_at,100122041_TGI_at,100156355_TGI_at,100155537_TGI_at,100136910_TGI_at,100122625_TGI_at,100160200_TGI_at,100131135_TGI_at,100154497_TGI_at,100126865_TGI_at,100122575_TGI_at,100129672_TGI_at,100145133_TGI_at,100140570_TGI_at,100151279_TGI_at,100129547_TGI_at,100134827_TGI_at,100125729_TGI_at,100121953_TGI_at,100145874_TGI_at,100130822_TGI_at,10013108…
cytokinesis	0.010065	GO_process	3.64144e-06	16097	114	807	19	6	100125746_TGI_at,100153754_TGI_at,100125173_TGI_at,100160466_TGI_at,100161486_TGI_at,100145874_TGI_at,100131089_TGI_at,100126151_TGI_at,100146395_TGI_at,100158467_TGI_at,100144880_TGI_at,100132741_TGI_at,100151603_TGI_at,100142862_TGI_at,100150956_TGI_at,100137382_TGI_at,100156173_TGI_at,100140595_TGI_at,100144787_TGI_at
neuron projection development	0.013551	GO_process	4.91134e-06	25343	745	914	52	27	100145889_TGI_at,100134855_TGI_at,100137733_TGI_at,100138671_TGI_at,100162031_TGI_at,100138594_TGI_at,100161355_TGI_at,100160466_TGI_at,100159693_TGI_at,100139411_TGI_at,100131343_TGI_at,100132386_TGI_at,100124507_TGI_at,100150153_TGI_at,100157657_TGI_at,100162079_TGI_at,100144088_TGI_at,100133029_TGI_at,100131089_TGI_at,100140873_TGI_at,100136324_TGI_at,100143140_TGI_at,100143542_TGI_at,10016113…
regulation of response to stress	0.014183	GO_process	5.14198e-06	25343	648	914	47	23	100136267_TGI_at,100159951_TGI_at,100144150_TGI_at,100149376_TGI_at,100162031_TGI_at,100153712_TGI_at,100142861_TGI_at,100122422_TGI_at,100122575_TGI_at,100155727_TGI_at,100124507_TGI_at,100138340_TGI_at,100123350_TGI_at,100159769_TGI_at,100159355_TGI_at,100159604_TGI_at,100140873_TGI_at,100152145_TGI_at,100143560_TGI_at,100132784_TGI_at,100149289_TGI_at,100148495_TGI_at,100129740_TGI_at,10012750…
regulation of cell communication	0.015348	GO_process	5.56773e-06	25343	1246	914	76	45	100140830_TGI_at,100131212_TGI_at,100125392_TGI_at,100160215_TGI_at,100162031_TGI_at,100156848_TGI_at,100162834_TGI_at,100153712_TGI_at,100142861_TGI_at,100134263_TGI_at,100162163_TGI_at,100154228_TGI_at,100124483_TGI_at,100136910_TGI_at,100149338_TGI_at,100132386_TGI_at,100124507_TGI_at,100131812_TGI_at,100161486_TGI_at,100138340_TGI_at,100123350_TGI_at,100130947_TGI_at,100126164_TGI_at,10015765…
DNA-dependent DNA replication	0.016927	GO_process	6.14532e-06	16097	118	807	19	6	100155537_TGI_at,100162589_TGI_at,100145615_TGI_at,100131530_TGI_at,100131461_TGI_at,100157705_TGI_at,100156519_TGI_at,100160362_TGI_at,100137172_TGI_at,100154802_TGI_at,100155620_TGI_at,100157051_TGI_at,100157875_TGI_at,100159574_TGI_at,100155086_TGI_at,100138450_TGI_at,100151211_TGI_at,100158963_TGI_at,100125172_TGI_at
positive regulation of mitosis	0.017018	GO_process	6.17875e-06	16097	43	807	11	2	100134855_TGI_at,100153754_TGI_at,100138340_TGI_at,100145133_TGI_at,100127504_TGI_at,100158467_TGI_at,100148294_TGI_at,100133116_TGI_at,100142862_TGI_at,100157504_TGI_at,100144787_TGI_at
microtubule binding	0.019085	GO_function	6.93654e-06	16137	141	807	21	7	100160380_TGI_at,100122041_TGI_at,100162635_TGI_at,100139964_TGI_at,100146854_TGI_at,100140570_TGI_at,100129151_TGI_at,100144088_TGI_at,100154817_TGI_at,100131089_TGI_at,100147312_TGI_at,100146395_TGI_at,100131414_TGI_at,100156851_TGI_at,100160163_TGI_at,100137540_TGI_at,100151603_TGI_at,100142862_TGI_at,100131663_TGI_at,100133388_TGI_at,100145100_TGI_at
cytoskeletal protein binding	0.021433	GO_function	7.79913e-06	16137	744	807	65	37	100160380_TGI_at,100131939_TGI_at,100122924_TGI_at,100142079_TGI_at,100122041_TGI_at,100131481_TGI_at,100161958_TGI_at,100162635_TGI_at,100162507_TGI_at,100136133_TGI_at,100139964_TGI_at,100146854_TGI_at,100122625_TGI_at,100149337_TGI_at,100139411_TGI_at,100136045_TGI_at,100138328_TGI_at,100157971_TGI_at,100140570_TGI_at,100129547_TGI_at,100162079_TGI_at,100129151_TGI_at,100144088_TGI_at,10013302…
intracellular protein kinase cascade	0.021858	GO_process	7.95547e-06	25343	1109	914	69	40	100142872_TGI_at,100145889_TGI_at,100131212_TGI_at,100125392_TGI_at,100153687_TGI_at,100131018_TGI_at,100162031_TGI_at,100156848_TGI_at,100162834_TGI_at,100153712_TGI_at,100142861_TGI_at,100154228_TGI_at,100136910_TGI_at,100122422_TGI_at,100131343_TGI_at,100124507_TGI_at,100150153_TGI_at,100161486_TGI_at,100145838_TGI_at,100138340_TGI_at,100123350_TGI_at,100152131_TGI_at,100125729_TGI_at,10015976…
signal transmission via phosphorylation event	0.021858	GO_process	7.95547e-06	25343	1109	914	69	40	100142872_TGI_at,100145889_TGI_at,100131212_TGI_at,100125392_TGI_at,100153687_TGI_at,100131018_TGI_at,100162031_TGI_at,100156848_TGI_at,100162834_TGI_at,100153712_TGI_at,100142861_TGI_at,100154228_TGI_at,100136910_TGI_at,100122422_TGI_at,100131343_TGI_at,100124507_TGI_at,100150153_TGI_at,100161486_TGI_at,100145838_TGI_at,100138340_TGI_at,100123350_TGI_at,100152131_TGI_at,100125729_TGI_at,10015976…
Pathways in cancer	0.024231	kegg	8.82989e-06	25343	327	914	29	12	100146551_TGI_at,100145889_TGI_at,100125175_TGI_at,100125392_TGI_at,100136910_TGI_at,100155727_TGI_at,100124507_TGI_at,100145838_TGI_at,100124552_TGI_at,100126955_TGI_at,100152145_TGI_at,100150149_TGI_at,100155455_TGI_at,100129740_TGI_at,100144562_TGI_at,100152643_TGI_at,100156623_TGI_at,100132411_TGI_at,100137130_TGI_at,100125698_TGI_at,100157051_TGI_at,100144224_TGI_at,100158255_TGI_at,10013845…
DNA metabolic process	0.025006	GO_process	9.11575e-06	16097	761	807	66	38	100161966_TGI_at,100136267_TGI_at,100137202_TGI_at,100149759_TGI_at,100125746_TGI_at,100149376_TGI_at,100151884_TGI_at,100138076_TGI_at,100155537_TGI_at,100135529_TGI_at,100160200_TGI_at,100157527_TGI_at,100138306_TGI_at,100154497_TGI_at,100162589_TGI_at,100145615_TGI_at,100131530_TGI_at,100138340_TGI_at,100125032_TGI_at,100151667_TGI_at,100131461_TGI_at,100149784_TGI_at,100134827_TGI_at,10015770…
protein localization to nucleus	0.02674	GO_process	9.75669e-06	25343	261	914	25	9	100146551_TGI_at,100134194_TGI_at,100132630_TGI_at,100131977_TGI_at,100124507_TGI_at,100161486_TGI_at,100140570_TGI_at,100121953_TGI_at,100135383_TGI_at,100156519_TGI_at,100143560_TGI_at,100148495_TGI_at,100136163_TGI_at,100127504_TGI_at,100150817_TGI_at,100135225_TGI_at,100136688_TGI_at,100144562_TGI_at,100138573_TGI_at,100155143_TGI_at,100150488_TGI_at,100122545_TGI_at,100153081_TGI_at,10012350…
DNA replication	0.029541	kegg	1.0794e-05	5203	36	275	10	2	100155537_TGI_at,100145615_TGI_at,100131530_TGI_at,100156519_TGI_at,100160362_TGI_at,100137172_TGI_at,100154802_TGI_at,100155620_TGI_at,100155086_TGI_at,100151211_TGI_at
response to DNA damage stimulus	0.034482	GO_process	1.26315e-05	16097	603	807	55	30	100134194_TGI_at,100136267_TGI_at,100122041_TGI_at,100131212_TGI_at,100137202_TGI_at,100149759_TGI_at,100125746_TGI_at,100149376_TGI_at,100138076_TGI_at,100156190_TGI_at,100153712_TGI_at,100157527_TGI_at,100138306_TGI_at,100154497_TGI_at,100162589_TGI_at,100131530_TGI_at,100125032_TGI_at,100121967_TGI_at,100151667_TGI_at,100131461_TGI_at,100134827_TGI_at,100157705_TGI_at,100133029_TGI_at,10015214…
tubulin binding	0.03583	GO_function	1.31346e-05	16137	206	807	26	10	100160380_TGI_at,100122041_TGI_at,100162635_TGI_at,100139964_TGI_at,100146854_TGI_at,100140570_TGI_at,100129151_TGI_at,100144088_TGI_at,100154817_TGI_at,100131089_TGI_at,100126863_TGI_at,100147312_TGI_at,100146395_TGI_at,100131414_TGI_at,100156851_TGI_at,100160163_TGI_at,100144880_TGI_at,100137540_TGI_at,100151603_TGI_at,100142862_TGI_at,100134212_TGI_at,100149082_TGI_at,100131663_TGI_at,10013338…
regulation of protein serine/threonine kinase activity	0.038001	GO_process	1.39459e-05	25343	537	914	40	19	100142872_TGI_at,100137735_TGI_at,100134855_TGI_at,100153687_TGI_at,100131018_TGI_at,100157753_TGI_at,100142861_TGI_at,100122422_TGI_at,100131343_TGI_at,100124507_TGI_at,100150153_TGI_at,100162589_TGI_at,100138340_TGI_at,100123350_TGI_at,100131461_TGI_at,100159769_TGI_at,100144723_TGI_at,100152145_TGI_at,100123752_TGI_at,100143560_TGI_at,100149289_TGI_at,100138883_TGI_at,100155455_TGI_at,10012750…
protein modification by small protein conjugation or removal	0.047155	GO_process	1.73874e-05	25343	504	914	38	18	100134194_TGI_at,100134855_TGI_at,100125746_TGI_at,100149376_TGI_at,100128593_TGI_at,100138076_TGI_at,100162834_TGI_at,100157753_TGI_at,100135825_TGI_at,100145938_TGI_at,100154497_TGI_at,100136149_TGI_at,100130947_TGI_at,100130614_TGI_at,100149784_TGI_at,100158571_TGI_at,100148217_TGI_at,100143560_TGI_at,100124929_TGI_at,100136677_TGI_at,100138883_TGI_at,100127504_TGI_at,100145851_TGI_at,10012493…
Mouse WT<TU vs human AN<TU

## Sheet: Set 3
name	expectation	source	pvalue	BkgSetSize	BkgSetCount	InputSetSize	InputSetCount	ExpectedOverlap	genes
mitochondrion organization	0.000739161	GO_process	2.66175e-07	25343	198	481	17	4	100125066_TGI_at,100162150_TGI_at,100134925_TGI_at,100144088_TGI_at,100121646_TGI_at,100145488_TGI_at,100137367_TGI_at,100147043_TGI_at,100150550_TGI_at,100153222_TGI_at,100144700_TGI_at,100163127_TGI_at,100134660_TGI_at,100127687_TGI_at,100128460_TGI_at,100138412_TGI_at,100158636_TGI_at
Mous DN>TU vs Human AN<TU

## Sheet: Set 4
Mouse DN<TU vs Human AN<TU
No signficant ontology

## Sheet: Set 5
name	expectation	source	pvalue	BkgSetSize	BkgSetCount	InputSetSize	InputSetCount	ExpectedOverlap	genes
mitochondrion organization	0.030519	GO_process	1.1157e-05	25343	198	443	14	3	100125066_TGI_at,100162150_TGI_at,100134925_TGI_at,100144088_TGI_at,100150550_TGI_at,100153222_TGI_at,100144700_TGI_at,100163127_TGI_at,100134660_TGI_at,100131088_TGI_at,100153280_TGI_at,100128460_TGI_at,100138412_TGI_at,100158636_TGI_at
Mouse AN>TU vs human AN<TU

## Sheet: Set 6
name	expectation	source	pvalue	BkgSetSize	BkgSetCount	InputSetSize	InputSetCount	ExpectedOverlap	genes
cellular ketone metabolic process	7.10202e-33	GO_process	2.55652e-36	25343	924	603	98	22	100148124_TGI_at,100151469_TGI_at,100146049_TGI_at,100137238_TGI_at,100161265_TGI_at,100151920_TGI_at,100137598_TGI_at,100131683_TGI_at,100128187_TGI_at,100131402_TGI_at,100125041_TGI_at,100160993_TGI_at,100155577_TGI_at,100132974_TGI_at,100144339_TGI_at,100142720_TGI_at,100163056_TGI_at,100139735_TGI_at,100123765_TGI_at,100135614_TGI_at,100136924_TGI_at,100151412_TGI_at,100131713_TGI_at,10016085…
oxoacid metabolic process	9.26971e-33	GO_process	3.33683e-36	25343	908	603	97	22	100148124_TGI_at,100151469_TGI_at,100146049_TGI_at,100137238_TGI_at,100161265_TGI_at,100151920_TGI_at,100137598_TGI_at,100131683_TGI_at,100128187_TGI_at,100131402_TGI_at,100125041_TGI_at,100160993_TGI_at,100155577_TGI_at,100132974_TGI_at,100144339_TGI_at,100142720_TGI_at,100163056_TGI_at,100139735_TGI_at,100123765_TGI_at,100135614_TGI_at,100136924_TGI_at,100151412_TGI_at,100131713_TGI_at,10016085…
cellular amino acid metabolic process	3.3975e-22	GO_process	1.223e-25	25343	423	603	56	10	100148124_TGI_at,100146049_TGI_at,100137238_TGI_at,100128187_TGI_at,100125041_TGI_at,100160993_TGI_at,100155577_TGI_at,100163056_TGI_at,100123765_TGI_at,100151412_TGI_at,100160858_TGI_at,100129027_TGI_at,100128876_TGI_at,100157371_TGI_at,100150135_TGI_at,100160920_TGI_at,100149621_TGI_at,100142883_TGI_at,100122327_TGI_at,100146160_TGI_at,100141367_TGI_at,100156003_TGI_at,100161162_TGI_at,10012989…
organic acid metabolic process	9.40656e-22	GO_process	3.38609e-25	16097	925	546	99	31	100148124_TGI_at,100151469_TGI_at,100146049_TGI_at,100137238_TGI_at,100161265_TGI_at,100151920_TGI_at,100137598_TGI_at,100131683_TGI_at,100128187_TGI_at,100131402_TGI_at,100125041_TGI_at,100160993_TGI_at,100155577_TGI_at,100132974_TGI_at,100144339_TGI_at,100142720_TGI_at,100163056_TGI_at,100139735_TGI_at,100123765_TGI_at,100135614_TGI_at,100136924_TGI_at,100151412_TGI_at,100131713_TGI_at,10016085…
carboxylic acid metabolic process	3.58309e-21	GO_process	1.28981e-24	16097	908	546	97	31	100148124_TGI_at,100151469_TGI_at,100146049_TGI_at,100137238_TGI_at,100161265_TGI_at,100151920_TGI_at,100137598_TGI_at,100131683_TGI_at,100128187_TGI_at,100131402_TGI_at,100125041_TGI_at,100160993_TGI_at,100155577_TGI_at,100132974_TGI_at,100144339_TGI_at,100142720_TGI_at,100163056_TGI_at,100139735_TGI_at,100123765_TGI_at,100135614_TGI_at,100136924_TGI_at,100151412_TGI_at,100131713_TGI_at,10016085…
Metabolic pathways	1.28969e-20	kegg	4.64252e-24	25343	1088	603	88	26	100148124_TGI_at,100151469_TGI_at,100137238_TGI_at,100143580_TGI_at,100155684_TGI_at,100151920_TGI_at,100131683_TGI_at,100129889_TGI_at,100128187_TGI_at,100139065_TGI_at,100135476_TGI_at,100125041_TGI_at,100160993_TGI_at,100155577_TGI_at,100150204_TGI_at,100135495_TGI_at,100146947_TGI_at,100142720_TGI_at,100163056_TGI_at,100139735_TGI_at,100141563_TGI_at,100123765_TGI_at,100135614_TGI_at,10013692…
cellular amine metabolic process	9.11194e-20	GO_process	3.28004e-23	25343	508	603	58	12	100148124_TGI_at,100146049_TGI_at,100137238_TGI_at,100128187_TGI_at,100125041_TGI_at,100160993_TGI_at,100155577_TGI_at,100163056_TGI_at,100123765_TGI_at,100151412_TGI_at,100160858_TGI_at,100129027_TGI_at,100128876_TGI_at,100157371_TGI_at,100150135_TGI_at,100160920_TGI_at,100149621_TGI_at,100142883_TGI_at,100122327_TGI_at,100146160_TGI_at,100141367_TGI_at,100156003_TGI_at,100161162_TGI_at,10012989…
amine metabolic process	1.84914e-19	GO_process	6.65639e-23	25343	626	603	64	15	100149468_TGI_at,100148124_TGI_at,100146049_TGI_at,100137238_TGI_at,100128187_TGI_at,100125041_TGI_at,100160993_TGI_at,100155577_TGI_at,100158470_TGI_at,100126957_TGI_at,100163056_TGI_at,100123765_TGI_at,100151412_TGI_at,100160858_TGI_at,100129027_TGI_at,100128876_TGI_at,100157371_TGI_at,100150135_TGI_at,100160920_TGI_at,100149621_TGI_at,100142883_TGI_at,100122327_TGI_at,100146160_TGI_at,10014136…
oxidation-reduction process	5.6447e-18	GO_process	2.03193e-21	25343	962	603	78	23	100149613_TGI_at,100148124_TGI_at,100151469_TGI_at,100146049_TGI_at,100161265_TGI_at,100143580_TGI_at,100155684_TGI_at,100143110_TGI_at,100151920_TGI_at,100137598_TGI_at,100131143_TGI_at,100130791_TGI_at,100131683_TGI_at,100128187_TGI_at,100131402_TGI_at,100132974_TGI_at,100150204_TGI_at,100144339_TGI_at,100135991_TGI_at,100139735_TGI_at,100142052_TGI_at,100123765_TGI_at,100135614_TGI_at,10013692…
cellular amino acid catabolic process	1.9053e-14	GO_process	6.85851e-18	25343	109	603	25	3	100125041_TGI_at,100155577_TGI_at,100123765_TGI_at,100151412_TGI_at,100129027_TGI_at,100160920_TGI_at,100122327_TGI_at,100156003_TGI_at,100161162_TGI_at,100129890_TGI_at,100133959_TGI_at,100121873_TGI_at,100156268_TGI_at,100150638_TGI_at,100152256_TGI_at,100156334_TGI_at,100140677_TGI_at,100148697_TGI_at,100145058_TGI_at,100161910_TGI_at,100126687_TGI_at,100142067_TGI_at,100155516_TGI_at,10014416…
carboxylic acid catabolic process	4.34577e-13	GO_process	1.56435e-16	16097	189	546	35	6	100137598_TGI_at,100131683_TGI_at,100125041_TGI_at,100155577_TGI_at,100144339_TGI_at,100123765_TGI_at,100135614_TGI_at,100136924_TGI_at,100151412_TGI_at,100131713_TGI_at,100129027_TGI_at,100160920_TGI_at,100133284_TGI_at,100122327_TGI_at,100140971_TGI_at,100156003_TGI_at,100161162_TGI_at,100129890_TGI_at,100133959_TGI_at,100121873_TGI_at,100156268_TGI_at,100150638_TGI_at,100160741_TGI_at,10015225…
organic acid catabolic process	4.34577e-13	GO_process	1.56435e-16	16097	189	546	35	6	100137598_TGI_at,100131683_TGI_at,100125041_TGI_at,100155577_TGI_at,100144339_TGI_at,100123765_TGI_at,100135614_TGI_at,100136924_TGI_at,100151412_TGI_at,100131713_TGI_at,100129027_TGI_at,100160920_TGI_at,100133284_TGI_at,100122327_TGI_at,100140971_TGI_at,100156003_TGI_at,100161162_TGI_at,100129890_TGI_at,100133959_TGI_at,100121873_TGI_at,100156268_TGI_at,100150638_TGI_at,100160741_TGI_at,10015225…
vitamin B6 binding	3.22455e-11	GO_function	1.16075e-14	25343	57	603	17	1	100149613_TGI_at,100137238_TGI_at,100125041_TGI_at,100160993_TGI_at,100151412_TGI_at,100160858_TGI_at,100161162_TGI_at,100133959_TGI_at,100156268_TGI_at,100152715_TGI_at,100126332_TGI_at,100148697_TGI_at,100158683_TGI_at,100145058_TGI_at,100161910_TGI_at,100122028_TGI_at,100155516_TGI_at
small molecule catabolic process	6.53914e-11	GO_process	2.3539e-14	25343	605	603	50	14	100143580_TGI_at,100148135_TGI_at,100137598_TGI_at,100148154_TGI_at,100131683_TGI_at,100139065_TGI_at,100135476_TGI_at,100125041_TGI_at,100155577_TGI_at,100144339_TGI_at,100123765_TGI_at,100135614_TGI_at,100136924_TGI_at,100151412_TGI_at,100131713_TGI_at,100129027_TGI_at,100152186_TGI_at,100160920_TGI_at,100133284_TGI_at,100122327_TGI_at,100140971_TGI_at,100139041_TGI_at,100156003_TGI_at,10016116…
amine catabolic process	2.67777e-10	GO_process	9.6392e-14	16097	116	546	25	4	100125041_TGI_at,100155577_TGI_at,100123765_TGI_at,100151412_TGI_at,100129027_TGI_at,100160920_TGI_at,100122327_TGI_at,100156003_TGI_at,100161162_TGI_at,100129890_TGI_at,100133959_TGI_at,100121873_TGI_at,100156268_TGI_at,100150638_TGI_at,100152256_TGI_at,100156334_TGI_at,100140677_TGI_at,100148697_TGI_at,100145058_TGI_at,100161910_TGI_at,100126687_TGI_at,100142067_TGI_at,100155516_TGI_at,10014416…
cellular modified amino acid metabolic process	1.6943e-09	GO_process	6.099e-13	25343	131	603	22	3	100148124_TGI_at,100146049_TGI_at,100137238_TGI_at,100128187_TGI_at,100125041_TGI_at,100151412_TGI_at,100129027_TGI_at,100150135_TGI_at,100149621_TGI_at,100142883_TGI_at,100156003_TGI_at,100129361_TGI_at,100152256_TGI_at,100156334_TGI_at,100140677_TGI_at,100141853_TGI_at,100130499_TGI_at,100162386_TGI_at,100161910_TGI_at,100138552_TGI_at,100160126_TGI_at,100152721_TGI_at
cofactor binding	1.87654e-09	GO_function	6.755e-13	16137	264	540	36	9	100149613_TGI_at,100148124_TGI_at,100137238_TGI_at,100143580_TGI_at,100151920_TGI_at,100125041_TGI_at,100160993_TGI_at,100132974_TGI_at,100144339_TGI_at,100135614_TGI_at,100136924_TGI_at,100151412_TGI_at,100131713_TGI_at,100160858_TGI_at,100156786_TGI_at,100161162_TGI_at,100129890_TGI_at,100133959_TGI_at,100121873_TGI_at,100156660_TGI_at,100157261_TGI_at,100131586_TGI_at,100156268_TGI_at,10015271…
vitamin binding	1.98364e-09	GO_function	7.14052e-13	16137	150	540	27	5	100149613_TGI_at,100137238_TGI_at,100125041_TGI_at,100160993_TGI_at,100144339_TGI_at,100151412_TGI_at,100160858_TGI_at,100149621_TGI_at,100159079_TGI_at,100161162_TGI_at,100133959_TGI_at,100156660_TGI_at,100131129_TGI_at,100156268_TGI_at,100152715_TGI_at,100160741_TGI_at,100126332_TGI_at,100140677_TGI_at,100148697_TGI_at,100158683_TGI_at,100145058_TGI_at,100161910_TGI_at,100122028_TGI_at,10015046…
small molecule biosynthetic process	3.09533e-09	GO_process	1.11423e-12	25343	787	603	55	19	100148124_TGI_at,100137238_TGI_at,100161265_TGI_at,100143580_TGI_at,100128187_TGI_at,100139065_TGI_at,100125041_TGI_at,100160993_TGI_at,100142198_TGI_at,100134785_TGI_at,100135495_TGI_at,100142720_TGI_at,100139735_TGI_at,100154870_TGI_at,100128876_TGI_at,100157371_TGI_at,100149621_TGI_at,100162076_TGI_at,100123500_TGI_at,100159795_TGI_at,100140971_TGI_at,100139041_TGI_at,100127650_TGI_at,10014616…
pyridoxal phosphate binding	7.23533e-09	GO_function	2.60451e-12	16137	57	540	17	2	100149613_TGI_at,100137238_TGI_at,100125041_TGI_at,100160993_TGI_at,100151412_TGI_at,100160858_TGI_at,100161162_TGI_at,100133959_TGI_at,100156268_TGI_at,100152715_TGI_at,100126332_TGI_at,100148697_TGI_at,100158683_TGI_at,100145058_TGI_at,100161910_TGI_at,100122028_TGI_at,100155516_TGI_at
cellular amino acid biosynthetic process	5.89508e-08	GO_process	2.12206e-11	25343	87	603	17	2	100148124_TGI_at,100137238_TGI_at,100128187_TGI_at,100160993_TGI_at,100128876_TGI_at,100157371_TGI_at,100146160_TGI_at,100147295_TGI_at,100133959_TGI_at,100123204_TGI_at,100152256_TGI_at,100158683_TGI_at,100141853_TGI_at,100162386_TGI_at,100161910_TGI_at,100122028_TGI_at,100155516_TGI_at
cellular response to chemical stimulus	7.03578e-08	GO_process	2.53268e-11	25343	803	603	53	19	100159637_TGI_at,100151469_TGI_at,100161265_TGI_at,100148135_TGI_at,100131143_TGI_at,100128873_TGI_at,100127525_TGI_at,100147971_TGI_at,100132599_TGI_at,100139735_TGI_at,100141563_TGI_at,100158482_TGI_at,100133688_TGI_at,100150135_TGI_at,100143285_TGI_at,100142883_TGI_at,100123500_TGI_at,100159795_TGI_at,100141869_TGI_at,100139041_TGI_at,100133542_TGI_at,100132521_TGI_at,100134315_TGI_at,10015911…
oxidoreductase activity	1.17487e-07	GO_function	4.22921e-11	16137	714	540	60	24	100149613_TGI_at,100148124_TGI_at,100151469_TGI_at,100146049_TGI_at,100161265_TGI_at,100143580_TGI_at,100155684_TGI_at,100143110_TGI_at,100151920_TGI_at,100131143_TGI_at,100130791_TGI_at,100131402_TGI_at,100132974_TGI_at,100135991_TGI_at,100139735_TGI_at,100123765_TGI_at,100135614_TGI_at,100136924_TGI_at,100138614_TGI_at,100131713_TGI_at,100158482_TGI_at,100129027_TGI_at,100142883_TGI_at,10015678…
monocarboxylic acid metabolic process	6.19888e-07	GO_process	2.23142e-10	16097	481	546	46	16	100151469_TGI_at,100161265_TGI_at,100137598_TGI_at,100131683_TGI_at,100125041_TGI_at,100160993_TGI_at,100132974_TGI_at,100144339_TGI_at,100142720_TGI_at,100139735_TGI_at,100135614_TGI_at,100136924_TGI_at,100131713_TGI_at,100133688_TGI_at,100150135_TGI_at,100133284_TGI_at,100149621_TGI_at,100123500_TGI_at,100140971_TGI_at,100139041_TGI_at,100156386_TGI_at,100151908_TGI_at,100138903_TGI_at,10013395…
organic substance transport	6.6211e-07	GO_process	2.3834e-10	25343	607	603	43	14	100137598_TGI_at,100149394_TGI_at,100149741_TGI_at,100160993_TGI_at,100142198_TGI_at,100142052_TGI_at,100154870_TGI_at,100159795_TGI_at,100139041_TGI_at,100141367_TGI_at,100136365_TGI_at,100140396_TGI_at,100156386_TGI_at,100145424_TGI_at,100125098_TGI_at,100154195_TGI_at,100161102_TGI_at,100143937_TGI_at,100139407_TGI_at,100122717_TGI_at,100125296_TGI_at,100131129_TGI_at,100129738_TGI_at,10012291…
carboxylic acid biosynthetic process	8.64726e-07	GO_process	3.11276e-10	16097	261	546	32	9	100148124_TGI_at,100137238_TGI_at,100161265_TGI_at,100128187_TGI_at,100125041_TGI_at,100160993_TGI_at,100142720_TGI_at,100139735_TGI_at,100128876_TGI_at,100157371_TGI_at,100140971_TGI_at,100139041_TGI_at,100146160_TGI_at,100156386_TGI_at,100151908_TGI_at,100147295_TGI_at,100159978_TGI_at,100133959_TGI_at,100122013_TGI_at,100122717_TGI_at,100131129_TGI_at,100156268_TGI_at,100123204_TGI_at,10015225…
organic acid biosynthetic process	8.64726e-07	GO_process	3.11276e-10	16097	261	546	32	9	100148124_TGI_at,100137238_TGI_at,100161265_TGI_at,100128187_TGI_at,100125041_TGI_at,100160993_TGI_at,100142720_TGI_at,100139735_TGI_at,100128876_TGI_at,100157371_TGI_at,100140971_TGI_at,100139041_TGI_at,100146160_TGI_at,100156386_TGI_at,100151908_TGI_at,100147295_TGI_at,100159978_TGI_at,100133959_TGI_at,100122013_TGI_at,100122717_TGI_at,100131129_TGI_at,100156268_TGI_at,100123204_TGI_at,10015225…
protein activation cascade	1.652e-06	GO_process	5.94672e-10	25343	80	603	15	2	100151926_TGI_at,100128767_TGI_at,100154846_TGI_at,100134610_TGI_at,100159675_TGI_at,100137756_TGI_at,100156012_TGI_at,100133037_TGI_at,100158195_TGI_at,100128197_TGI_at,100140426_TGI_at,100145579_TGI_at,100122701_TGI_at,100153505_TGI_at,100159629_TGI_at
serine family amino acid metabolic process	2.33882e-06	GO_process	8.41909e-10	16097	35	546	12	1	100148124_TGI_at,100137238_TGI_at,100160993_TGI_at,100128876_TGI_at,100161162_TGI_at,100129890_TGI_at,100156268_TGI_at,100152715_TGI_at,100130499_TGI_at,100161910_TGI_at,100122028_TGI_at,100155516_TGI_at
cellular aromatic compound metabolic process	2.36202e-06	GO_process	8.50258e-10	25343	223	603	24	5	100146049_TGI_at,100143580_TGI_at,100131143_TGI_at,100139065_TGI_at,100125041_TGI_at,100132974_TGI_at,100135495_TGI_at,100156012_TGI_at,100123765_TGI_at,100151412_TGI_at,100133688_TGI_at,100129027_TGI_at,100123500_TGI_at,100127650_TGI_at,100156003_TGI_at,100157261_TGI_at,100160928_TGI_at,100152256_TGI_at,100124546_TGI_at,100156334_TGI_at,100140677_TGI_at,100145058_TGI_at,100161910_TGI_at,10014416…
cellular nitrogen compound biosynthetic process	5.88913e-06	GO_process	2.11992e-09	25343	652	603	43	16	100148124_TGI_at,100137238_TGI_at,100161265_TGI_at,100143580_TGI_at,100128187_TGI_at,100139065_TGI_at,100125041_TGI_at,100160993_TGI_at,100142198_TGI_at,100134785_TGI_at,100135495_TGI_at,100123765_TGI_at,100154870_TGI_at,100128876_TGI_at,100157371_TGI_at,100160920_TGI_at,100142883_TGI_at,100162076_TGI_at,100123500_TGI_at,100159795_TGI_at,100139041_TGI_at,100127650_TGI_at,100146160_TGI_at,10012944…
alcohol metabolic process	2.22888e-05	GO_process	8.02332e-09	25343	607	603	40	14	100149468_TGI_at,100146049_TGI_at,100161028_TGI_at,100128187_TGI_at,100144105_TGI_at,100135476_TGI_at,100150204_TGI_at,100134785_TGI_at,100133688_TGI_at,100149621_TGI_at,100145749_TGI_at,100123500_TGI_at,100140971_TGI_at,100139041_TGI_at,100127650_TGI_at,100136365_TGI_at,100159110_TGI_at,100157691_TGI_at,100138903_TGI_at,100133959_TGI_at,100156660_TGI_at,100124127_TGI_at,100130154_TGI_at,10014393…
sulfur compound metabolic process	7.32889e-05	GO_process	2.63829e-08	25343	188	603	20	4	100148124_TGI_at,100137238_TGI_at,100128876_TGI_at,100157371_TGI_at,100150135_TGI_at,100149621_TGI_at,100142883_TGI_at,100155751_TGI_at,100155314_TGI_at,100129738_TGI_at,100152256_TGI_at,100141853_TGI_at,100130499_TGI_at,100162386_TGI_at,100138552_TGI_at,100161177_TGI_at,100160126_TGI_at,100155516_TGI_at,100142767_TGI_at,100152721_TGI_at
lipid metabolic process	0.000242723	GO_process	8.73839e-08	16097	1247	546	78	42	100149468_TGI_at,100151469_TGI_at,100161265_TGI_at,100155684_TGI_at,100137598_TGI_at,100131143_TGI_at,100130791_TGI_at,100131683_TGI_at,100129889_TGI_at,100128187_TGI_at,100144339_TGI_at,100142720_TGI_at,100139735_TGI_at,100142006_TGI_at,100142052_TGI_at,100135614_TGI_at,100154870_TGI_at,100140106_TGI_at,100122469_TGI_at,100136924_TGI_at,100131713_TGI_at,100133688_TGI_at,100150135_TGI_at,10012210…
Glycine, serine and threonine metabolism	0.000286459	kegg	1.03132e-07	5203	31	253	11	2	100148124_TGI_at,100137238_TGI_at,100160993_TGI_at,100128876_TGI_at,100149621_TGI_at,100161162_TGI_at,100129890_TGI_at,100156268_TGI_at,100161910_TGI_at,100122028_TGI_at,100155516_TGI_at
aromatic compound catabolic process	0.00044062	GO_process	1.58645e-07	16097	35	546	10	1	100125041_TGI_at,100132974_TGI_at,100156012_TGI_at,100123765_TGI_at,100151412_TGI_at,100129027_TGI_at,100156003_TGI_at,100156334_TGI_at,100140677_TGI_at,100145058_TGI_at
amine biosynthetic process	0.000541155	GO_process	1.94853e-07	16097	124	546	18	4	100148124_TGI_at,100137238_TGI_at,100128187_TGI_at,100160993_TGI_at,100128876_TGI_at,100157371_TGI_at,100146160_TGI_at,100147295_TGI_at,100133959_TGI_at,100123204_TGI_at,100152256_TGI_at,100124546_TGI_at,100158683_TGI_at,100141853_TGI_at,100162386_TGI_at,100161910_TGI_at,100122028_TGI_at,100155516_TGI_at
aspartate family amino acid metabolic process	0.000786306	GO_process	2.83159e-07	16097	37	546	10	1	100148124_TGI_at,100151412_TGI_at,100128876_TGI_at,100157371_TGI_at,100149621_TGI_at,100122327_TGI_at,100133959_TGI_at,100152256_TGI_at,100126687_TGI_at,100142067_TGI_at
cellular response to xenobiotic stimulus	0.000899354	GO_process	3.23887e-07	25343	161	603	17	4	100151469_TGI_at,100161265_TGI_at,100131143_TGI_at,100139735_TGI_at,100133688_TGI_at,100123500_TGI_at,100133542_TGI_at,100156386_TGI_at,100157691_TGI_at,100158012_TGI_at,100141719_TGI_at,100125098_TGI_at,100136425_TGI_at,100134453_TGI_at,100149085_TGI_at,100152843_TGI_at,100160126_TGI_at
Alanine, aspartate and glutamate metabolism	0.001325	kegg	4.7724e-07	25343	31	603	8	1	100128187_TGI_at,100160993_TGI_at,100147295_TGI_at,100133959_TGI_at,100123204_TGI_at,100148697_TGI_at,100158683_TGI_at,100126687_TGI_at
complement activation	0.002181	GO_process	7.85827e-07	16097	61	546	12	2	100151926_TGI_at,100128767_TGI_at,100154846_TGI_at,100134610_TGI_at,100159675_TGI_at,100137756_TGI_at,100156012_TGI_at,100133037_TGI_at,100158195_TGI_at,100140426_TGI_at,100145579_TGI_at,100159629_TGI_at
immune response	0.006273	GO_process	2.2653e-06	16097	1171	546	70	40	100128685_TGI_at,100159637_TGI_at,100151926_TGI_at,100151509_TGI_at,100128767_TGI_at,100153171_TGI_at,100161982_TGI_at,100139900_TGI_at,100154846_TGI_at,100125422_TGI_at,100134610_TGI_at,100155726_TGI_at,100159675_TGI_at,100141300_TGI_at,100146905_TGI_at,100124563_TGI_at,100125041_TGI_at,100137756_TGI_at,100134785_TGI_at,100160751_TGI_at,100135196_TGI_at,100159384_TGI_at,100156012_TGI_at,10015944…
dicarboxylic acid metabolic process	0.006969	GO_process	2.51727e-06	16097	46	546	10	2	100151920_TGI_at,100131402_TGI_at,100125041_TGI_at,100151412_TGI_at,100150135_TGI_at,100133959_TGI_at,100158683_TGI_at,100145058_TGI_at,100138418_TGI_at,100154978_TGI_at
cellular glucan metabolic process	0.008241	GO_process	2.97896e-06	25343	65	603	10	2	100128187_TGI_at,100150204_TGI_at,100149621_TGI_at,100139130_TGI_at,100139041_TGI_at,100136365_TGI_at,100143937_TGI_at,100129738_TGI_at,100126332_TGI_at,100146610_TGI_at
glucan metabolic process	0.008241	GO_process	2.97896e-06	25343	65	603	10	2	100128187_TGI_at,100150204_TGI_at,100149621_TGI_at,100139130_TGI_at,100139041_TGI_at,100136365_TGI_at,100143937_TGI_at,100129738_TGI_at,100126332_TGI_at,100146610_TGI_at
innate immune response	0.009181	GO_process	3.32006e-06	16097	387	546	32	13	100159637_TGI_at,100151926_TGI_at,100128767_TGI_at,100139900_TGI_at,100154846_TGI_at,100134610_TGI_at,100155726_TGI_at,100159675_TGI_at,100146905_TGI_at,100124563_TGI_at,100125041_TGI_at,100135196_TGI_at,100156012_TGI_at,100141563_TGI_at,100133037_TGI_at,100162727_TGI_at,100158195_TGI_at,100140426_TGI_at,100145573_TGI_at,100145579_TGI_at,100147573_TGI_at,100124546_TGI_at,100155900_TGI_at,10013543…
activation of immune response	0.009679	GO_process	3.50105e-06	16097	280	546	26	9	100151926_TGI_at,100128767_TGI_at,100153171_TGI_at,100154846_TGI_at,100134610_TGI_at,100155726_TGI_at,100159675_TGI_at,100146905_TGI_at,100137756_TGI_at,100156012_TGI_at,100141563_TGI_at,100133037_TGI_at,100162727_TGI_at,100136197_TGI_at,100158195_TGI_at,100140426_TGI_at,100162345_TGI_at,100145573_TGI_at,100124127_TGI_at,100145579_TGI_at,100135435_TGI_at,100148734_TGI_at,100130173_TGI_at,10015962…
protein homodimerization activity	0.011423	GO_function	4.13572e-06	16137	594	540	42	20	100153171_TGI_at,100152395_TGI_at,100143580_TGI_at,100148135_TGI_at,100141812_TGI_at,100125041_TGI_at,100160993_TGI_at,100138065_TGI_at,100142720_TGI_at,100156012_TGI_at,100141563_TGI_at,100140106_TGI_at,100151412_TGI_at,100152186_TGI_at,100150135_TGI_at,100133535_TGI_at,100145090_TGI_at,100155751_TGI_at,100127650_TGI_at,100139723_TGI_at,100140426_TGI_at,100132780_TGI_at,100142851_TGI_at,10015726…
defense response	0.012694	GO_process	4.59889e-06	16097	1195	546	70	41	100159637_TGI_at,100151926_TGI_at,100159424_TGI_at,100151509_TGI_at,100128767_TGI_at,100151366_TGI_at,100153171_TGI_at,100161265_TGI_at,100139900_TGI_at,100128557_TGI_at,100154846_TGI_at,100134610_TGI_at,100155726_TGI_at,100159675_TGI_at,100146905_TGI_at,100143809_TGI_at,100124563_TGI_at,100125041_TGI_at,100134785_TGI_at,100135196_TGI_at,100142720_TGI_at,100156012_TGI_at,100141563_TGI_at,10016130…
lyase activity	0.014056	GO_function	5.09563e-06	16137	172	540	19	6	100137238_TGI_at,100155577_TGI_at,100135495_TGI_at,100144339_TGI_at,100141563_TGI_at,100134150_TGI_at,100161162_TGI_at,100133959_TGI_at,100156268_TGI_at,100152715_TGI_at,100160928_TGI_at,100133740_TGI_at,100145058_TGI_at,100161910_TGI_at,100122028_TGI_at,100126474_TGI_at,100138418_TGI_at,100155516_TGI_at,100144163_TGI_at
coenzyme metabolic process	0.021973	GO_process	7.99794e-06	16097	191	546	20	6	100151920_TGI_at,100131683_TGI_at,100131402_TGI_at,100125041_TGI_at,100132974_TGI_at,100123765_TGI_at,100131713_TGI_at,100129027_TGI_at,100149621_TGI_at,100125670_TGI_at,100129361_TGI_at,100121873_TGI_at,100136425_TGI_at,100134453_TGI_at,100152256_TGI_at,100124546_TGI_at,100140677_TGI_at,100124485_TGI_at,100161910_TGI_at,100144163_TGI_at
pteridine-containing compound metabolic process	0.022973	GO_process	8.36609e-06	25343	32	603	7	1	100132974_TGI_at,100123765_TGI_at,100152256_TGI_at,100124546_TGI_at,100140677_TGI_at,100161910_TGI_at,100144163_TGI_at
oxidoreductase activity, acting on the CH-CH group of donors	0.023727	GO_function	8.64391e-06	16137	53	540	10	2	100143580_TGI_at,100151920_TGI_at,100130791_TGI_at,100135614_TGI_at,100136924_TGI_at,100140971_TGI_at,100121873_TGI_at,100125098_TGI_at,100154723_TGI_at,100142067_TGI_at
steroid metabolic process	0.027321	GO_process	9.97165e-06	16097	333	546	28	11	100155684_TGI_at,100131143_TGI_at,100139735_TGI_at,100140106_TGI_at,100136924_TGI_at,100133688_TGI_at,100126342_TGI_at,100145749_TGI_at,100123500_TGI_at,100140971_TGI_at,100139041_TGI_at,100159110_TGI_at,100162711_TGI_at,100141719_TGI_at,100125098_TGI_at,100130154_TGI_at,100157261_TGI_at,100122013_TGI_at,100122717_TGI_at,100149528_TGI_at,100150195_TGI_at,100135608_TGI_at,100155268_TGI_at,10013375…
cardiovascular system development	0.029191	GO_process	1.06642e-05	25343	718	603	37	17	100161265_TGI_at,100143110_TGI_at,100128873_TGI_at,100150499_TGI_at,100159427_TGI_at,100142883_TGI_at,100159795_TGI_at,100128623_TGI_at,100141869_TGI_at,100145791_TGI_at,100145692_TGI_at,100132521_TGI_at,100134315_TGI_at,100159110_TGI_at,100123038_TGI_at,100127032_TGI_at,100160491_TGI_at,100139172_TGI_at,100160717_TGI_at,100124127_TGI_at,100129738_TGI_at,100140943_TGI_at,100149862_TGI_at,10012291…
circulatory system development	0.029191	GO_process	1.06642e-05	25343	718	603	37	17	100161265_TGI_at,100143110_TGI_at,100128873_TGI_at,100150499_TGI_at,100159427_TGI_at,100142883_TGI_at,100159795_TGI_at,100128623_TGI_at,100141869_TGI_at,100145791_TGI_at,100145692_TGI_at,100132521_TGI_at,100134315_TGI_at,100159110_TGI_at,100123038_TGI_at,100127032_TGI_at,100160491_TGI_at,100139172_TGI_at,100160717_TGI_at,100124127_TGI_at,100129738_TGI_at,100140943_TGI_at,100149862_TGI_at,10012291…
cellular carbohydrate biosynthetic process	0.029686	GO_process	1.0848e-05	25343	146	603	14	3	100150204_TGI_at,100134785_TGI_at,100133688_TGI_at,100149621_TGI_at,100127650_TGI_at,100136365_TGI_at,100124337_TGI_at,100138903_TGI_at,100133959_TGI_at,100129738_TGI_at,100156268_TGI_at,100126332_TGI_at,100146610_TGI_at,100138418_TGI_at
fatty acid metabolic process	0.033995	GO_process	1.245e-05	16097	337	546	28	11	100151469_TGI_at,100161265_TGI_at,100137598_TGI_at,100131683_TGI_at,100144339_TGI_at,100142720_TGI_at,100135614_TGI_at,100136924_TGI_at,100131713_TGI_at,100133688_TGI_at,100150135_TGI_at,100133284_TGI_at,100139041_TGI_at,100156386_TGI_at,100151908_TGI_at,100141719_TGI_at,100121873_TGI_at,100122013_TGI_at,100122717_TGI_at,100131129_TGI_at,100122916_TGI_at,100160741_TGI_at,100131449_TGI_at,10015472…
Cysteine and methionine metabolism	0.035017	kegg	1.2831e-05	25343	34	603	7	1	100137238_TGI_at,100128876_TGI_at,100158012_TGI_at,100133959_TGI_at,100156268_TGI_at,100145058_TGI_at,100155516_TGI_at
bone development	0.037099	GO_process	1.36084e-05	25343	47	603	8	1	100150135_TGI_at,100133284_TGI_at,100126342_TGI_at,100126652_TGI_at,100160717_TGI_at,100129738_TGI_at,100161626_TGI_at,100154071_TGI_at
response to glucocorticoid stimulus	0.039956	GO_process	1.4678e-05	16097	121	546	15	4	100161265_TGI_at,100128187_TGI_at,100160993_TGI_at,100147971_TGI_at,100150135_TGI_at,100159795_TGI_at,100145791_TGI_at,100159110_TGI_at,100156386_TGI_at,100147295_TGI_at,100133959_TGI_at,100126696_TGI_at,100145058_TGI_at,100137017_TGI_at,100129018_TGI_at
monocarboxylic acid catabolic process	0.043147	GO_process	1.58765e-05	25343	78	603	10	2	100137598_TGI_at,100131683_TGI_at,100144339_TGI_at,100135614_TGI_at,100136924_TGI_at,100131713_TGI_at,100133284_TGI_at,100140971_TGI_at,100160741_TGI_at,100154723_TGI_at
lipid catabolic process	0.045708	GO_process	1.68413e-05	16097	252	546	23	9	100137598_TGI_at,100131683_TGI_at,100128187_TGI_at,100144339_TGI_at,100142720_TGI_at,100135614_TGI_at,100136924_TGI_at,100131713_TGI_at,100133688_TGI_at,100150135_TGI_at,100122108_TGI_at,100133284_TGI_at,100123500_TGI_at,100140971_TGI_at,100141719_TGI_at,100130154_TGI_at,100145909_TGI_at,100122717_TGI_at,100149528_TGI_at,100160741_TGI_at,100162056_TGI_at,100154723_TGI_at,100147336_TGI_at
tetrapyrrole binding	0.049685	GO_function	1.83444e-05	16137	140	540	16	5	100151469_TGI_at,100161265_TGI_at,100131143_TGI_at,100139735_TGI_at,100140471_TGI_at,100129027_TGI_at,100123500_TGI_at,100156003_TGI_at,100156386_TGI_at,100141719_TGI_at,100157261_TGI_at,100128632_TGI_at,100129949_TGI_at,100152843_TGI_at,100140681_TGI_at,100155516_TGI_at
Mouse AN<TU vs human AN<TU

## Sheet: Set 7
mouse WT>TU vs human AN>TU
No significance

## Sheet: Set 8
name	expectation	source	pvalue	BkgSetSize	BkgSetCount	InputSetSize	InputSetCount	ExpectedOverlap	genes
regulation of signaling process	5.65205e-10	GO_process	2.03457e-13	25343	1357	570	76	31	100129264_TGI_at,100163130_TGI_at,100144832_TGI_at,100128684_TGI_at,100157920_TGI_at,100149044_TGI_at,100143888_TGI_at,100132566_TGI_at,100160590_TGI_at,100132399_TGI_at,100151889_TGI_at,100143855_TGI_at,100134169_TGI_at,100151461_TGI_at,100139245_TGI_at,100140382_TGI_at,100151064_TGI_at,100161931_TGI_at,100135755_TGI_at,100155088_TGI_at,100130416_TGI_at,100152115_TGI_at,100160154_TGI_at,10012621…
intracellular protein kinase cascade	1.25624e-07	GO_process	4.52211e-11	25343	1109	570	62	25	100157728_TGI_at,100132813_TGI_at,100139653_TGI_at,100155726_TGI_at,100162087_TGI_at,100144832_TGI_at,100149044_TGI_at,100143888_TGI_at,100151889_TGI_at,100128516_TGI_at,100151461_TGI_at,100139245_TGI_at,100151064_TGI_at,100161931_TGI_at,100135755_TGI_at,100155088_TGI_at,100130416_TGI_at,100123330_TGI_at,100152115_TGI_at,100126210_TGI_at,100161807_TGI_at,100145741_TGI_at,100161845_TGI_at,10014507…
signal transmission via phosphorylation event	1.25624e-07	GO_process	4.52211e-11	25343	1109	570	62	25	100157728_TGI_at,100132813_TGI_at,100139653_TGI_at,100155726_TGI_at,100162087_TGI_at,100144832_TGI_at,100149044_TGI_at,100143888_TGI_at,100151889_TGI_at,100128516_TGI_at,100151461_TGI_at,100139245_TGI_at,100151064_TGI_at,100161931_TGI_at,100135755_TGI_at,100155088_TGI_at,100130416_TGI_at,100123330_TGI_at,100152115_TGI_at,100126210_TGI_at,100161807_TGI_at,100145741_TGI_at,100161845_TGI_at,10014507…
response to wounding	8.4486e-07	GO_process	3.04125e-10	16097	1279	505	82	40	100149485_TGI_at,100139653_TGI_at,100160301_TGI_at,100137610_TGI_at,100163130_TGI_at,100135337_TGI_at,100136811_TGI_at,100145089_TGI_at,100132629_TGI_at,100132747_TGI_at,100129344_TGI_at,100151889_TGI_at,100158108_TGI_at,100145127_TGI_at,100154668_TGI_at,100140271_TGI_at,100139245_TGI_at,100147313_TGI_at,100161931_TGI_at,100135755_TGI_at,100136822_TGI_at,100135073_TGI_at,100150310_TGI_at,10015508…
protein phosphorylation	5.31104e-06	GO_process	1.91182e-09	25343	1160	570	60	26	100132813_TGI_at,100155726_TGI_at,100157920_TGI_at,100149044_TGI_at,100143888_TGI_at,100136811_TGI_at,100151889_TGI_at,100131938_TGI_at,100158108_TGI_at,100158435_TGI_at,100151461_TGI_at,100139245_TGI_at,100161931_TGI_at,100135755_TGI_at,100129693_TGI_at,100130416_TGI_at,100152115_TGI_at,100126210_TGI_at,100161807_TGI_at,100137524_TGI_at,100159077_TGI_at,100145741_TGI_at,100161845_TGI_at,10012220…
regulation of protein serine/threonine kinase activity	5.71658e-06	GO_process	2.05781e-09	25343	537	570	37	12	100157920_TGI_at,100149044_TGI_at,100143888_TGI_at,100151889_TGI_at,100151461_TGI_at,100139245_TGI_at,100142377_TGI_at,100161931_TGI_at,100135755_TGI_at,100130416_TGI_at,100152115_TGI_at,100124261_TGI_at,100126210_TGI_at,100145741_TGI_at,100161845_TGI_at,100145070_TGI_at,100143288_TGI_at,100127751_TGI_at,100137009_TGI_at,100144436_TGI_at,100142010_TGI_at,100123803_TGI_at,100149862_TGI_at,10013022…
cell motility	1.3013e-05	GO_process	4.68429e-09	25343	1013	570	54	23	100153134_TGI_at,100160525_TGI_at,100143458_TGI_at,100163130_TGI_at,100136811_TGI_at,100145089_TGI_at,100132399_TGI_at,100132747_TGI_at,100151889_TGI_at,100134169_TGI_at,100154668_TGI_at,100151461_TGI_at,100140271_TGI_at,100139245_TGI_at,100135755_TGI_at,100150093_TGI_at,100143285_TGI_at,100152115_TGI_at,100135215_TGI_at,100159077_TGI_at,100146474_TGI_at,100161845_TGI_at,100122624_TGI_at,10014507…
cellular component movement	1.40029e-05	GO_process	5.04065e-09	25343	1161	570	59	26	100153134_TGI_at,100160525_TGI_at,100143458_TGI_at,100163130_TGI_at,100136811_TGI_at,100145089_TGI_at,100132399_TGI_at,100132747_TGI_at,100151889_TGI_at,100134169_TGI_at,100154668_TGI_at,100151461_TGI_at,100140271_TGI_at,100139245_TGI_at,100135755_TGI_at,100150093_TGI_at,100143285_TGI_at,100152115_TGI_at,100161807_TGI_at,100135215_TGI_at,100159077_TGI_at,100146474_TGI_at,100161845_TGI_at,10012262…
regulation of multicellular organismal development	1.42259e-05	GO_process	5.12091e-09	25343	902	570	50	20	100132813_TGI_at,100162087_TGI_at,100156529_TGI_at,100145563_TGI_at,100144300_TGI_at,100143888_TGI_at,100132747_TGI_at,100155014_TGI_at,100151889_TGI_at,100137774_TGI_at,100131938_TGI_at,100158435_TGI_at,100134169_TGI_at,100133347_TGI_at,100147313_TGI_at,100155088_TGI_at,100126512_TGI_at,100137524_TGI_at,100135215_TGI_at,100132325_TGI_at,100129567_TGI_at,100146474_TGI_at,100161845_TGI_at,10012262…
positive regulation of molecular function	1.55324e-05	GO_process	5.59122e-09	25343	1194	570	60	27	100139653_TGI_at,100144832_TGI_at,100157920_TGI_at,100149044_TGI_at,100143888_TGI_at,100132399_TGI_at,100151889_TGI_at,100159921_TGI_at,100131938_TGI_at,100134169_TGI_at,100151461_TGI_at,100139245_TGI_at,100136606_TGI_at,100157805_TGI_at,100161931_TGI_at,100135755_TGI_at,100137126_TGI_at,100155088_TGI_at,100130416_TGI_at,100152115_TGI_at,100126210_TGI_at,100161807_TGI_at,100135573_TGI_at,10015907…
positive regulation of cell death	0.00017326	GO_process	6.23741e-08	25343	860	570	46	19	100153134_TGI_at,100132813_TGI_at,100139653_TGI_at,100159710_TGI_at,100144832_TGI_at,100157920_TGI_at,100143888_TGI_at,100125377_TGI_at,100132399_TGI_at,100155014_TGI_at,100151889_TGI_at,100159921_TGI_at,100158108_TGI_at,100140382_TGI_at,100135755_TGI_at,100155088_TGI_at,100152115_TGI_at,100124261_TGI_at,100153408_TGI_at,100126210_TGI_at,100137471_TGI_at,100132887_TGI_at,100130966_TGI_at,10013458…
response to organic substance	0.00023694	GO_process	8.53019e-08	16097	1398	505	80	44	100151422_TGI_at,100133911_TGI_at,100132813_TGI_at,100130289_TGI_at,100160301_TGI_at,100163130_TGI_at,100144832_TGI_at,100145563_TGI_at,100126810_TGI_at,100128071_TGI_at,100142336_TGI_at,100129344_TGI_at,100151889_TGI_at,100131938_TGI_at,100145127_TGI_at,100151461_TGI_at,100145632_TGI_at,100161931_TGI_at,100135755_TGI_at,100135073_TGI_at,100150310_TGI_at,100130416_TGI_at,100123330_TGI_at,10014020…
regulation of phosphorylation	0.000254135	GO_process	9.14929e-08	16097	1047	505	65	33	100132813_TGI_at,100163130_TGI_at,100157471_TGI_at,100144832_TGI_at,100157920_TGI_at,100149044_TGI_at,100143888_TGI_at,100132566_TGI_at,100151889_TGI_at,100131938_TGI_at,100158108_TGI_at,100158435_TGI_at,100134169_TGI_at,100151461_TGI_at,100139245_TGI_at,100142377_TGI_at,100157805_TGI_at,100161931_TGI_at,100135755_TGI_at,100155088_TGI_at,100130416_TGI_at,100152115_TGI_at,100124261_TGI_at,10012621…
regulation of response to stress	0.000255293	GO_process	9.19099e-08	25343	648	570	38	15	100132813_TGI_at,100139653_TGI_at,100155726_TGI_at,100144832_TGI_at,100132747_TGI_at,100158108_TGI_at,100140271_TGI_at,100147313_TGI_at,100161931_TGI_at,100135755_TGI_at,100155088_TGI_at,100140209_TGI_at,100143285_TGI_at,100126210_TGI_at,100145741_TGI_at,100161845_TGI_at,100122624_TGI_at,100145070_TGI_at,100145791_TGI_at,100145659_TGI_at,100138082_TGI_at,100126130_TGI_at,100136801_TGI_at,10012380…
regulation of phosphate metabolic process	0.000347117	GO_process	1.24974e-07	16097	1079	505	66	34	100132813_TGI_at,100163130_TGI_at,100157471_TGI_at,100144832_TGI_at,100157920_TGI_at,100149044_TGI_at,100143888_TGI_at,100132566_TGI_at,100151889_TGI_at,100131938_TGI_at,100158108_TGI_at,100158435_TGI_at,100134169_TGI_at,100151461_TGI_at,100139245_TGI_at,100142377_TGI_at,100157805_TGI_at,100161931_TGI_at,100135755_TGI_at,100155088_TGI_at,100130416_TGI_at,100152115_TGI_at,100124261_TGI_at,10012621…
regulation of phosphorus metabolic process	0.000347117	GO_process	1.24974e-07	16097	1079	505	66	34	100132813_TGI_at,100163130_TGI_at,100157471_TGI_at,100144832_TGI_at,100157920_TGI_at,100149044_TGI_at,100143888_TGI_at,100132566_TGI_at,100151889_TGI_at,100131938_TGI_at,100158108_TGI_at,100158435_TGI_at,100134169_TGI_at,100151461_TGI_at,100139245_TGI_at,100142377_TGI_at,100157805_TGI_at,100161931_TGI_at,100135755_TGI_at,100155088_TGI_at,100130416_TGI_at,100152115_TGI_at,100124261_TGI_at,10012621…
regulation of protein kinase activity	0.000352525	GO_process	1.26921e-07	16097	787	505	53	25	100157471_TGI_at,100157920_TGI_at,100149044_TGI_at,100143888_TGI_at,100132566_TGI_at,100151889_TGI_at,100131938_TGI_at,100158108_TGI_at,100158435_TGI_at,100134169_TGI_at,100151461_TGI_at,100139245_TGI_at,100142377_TGI_at,100157805_TGI_at,100161931_TGI_at,100135755_TGI_at,100155088_TGI_at,100130416_TGI_at,100152115_TGI_at,100124261_TGI_at,100126210_TGI_at,100135573_TGI_at,100159077_TGI_at,10014574…
positive regulation of cellular component movement	0.000447078	GO_process	1.60971e-07	25343	286	570	23	6	100163130_TGI_at,100151889_TGI_at,100151461_TGI_at,100139245_TGI_at,100135755_TGI_at,100143285_TGI_at,100152115_TGI_at,100161845_TGI_at,100122624_TGI_at,100122400_TGI_at,100135583_TGI_at,100154052_TGI_at,100154796_TGI_at,100151948_TGI_at,100135208_TGI_at,100135684_TGI_at,100156516_TGI_at,100160652_TGI_at,100138414_TGI_at,100146289_TGI_at,100138688_TGI_at,100123633_TGI_at,100156679_TGI_at
cellular response to chemical stimulus	0.00045943	GO_process	1.65419e-07	25343	803	570	43	18	100160099_TGI_at,100162242_TGI_at,100157126_TGI_at,100151422_TGI_at,100143458_TGI_at,100163130_TGI_at,100125762_TGI_at,100145563_TGI_at,100142336_TGI_at,100151889_TGI_at,100150310_TGI_at,100130416_TGI_at,100150093_TGI_at,100143285_TGI_at,100152115_TGI_at,100121818_TGI_at,100137524_TGI_at,100135573_TGI_at,100161845_TGI_at,100122624_TGI_at,100137000_TGI_at,100134967_TGI_at,100143702_TGI_at,10014933…
positive regulation of cell motility	0.000478502	GO_process	1.72288e-07	25343	265	570	22	6	100163130_TGI_at,100151889_TGI_at,100151461_TGI_at,100139245_TGI_at,100135755_TGI_at,100143285_TGI_at,100152115_TGI_at,100161845_TGI_at,100122624_TGI_at,100122400_TGI_at,100135583_TGI_at,100154052_TGI_at,100154796_TGI_at,100151948_TGI_at,100135684_TGI_at,100156516_TGI_at,100160652_TGI_at,100138414_TGI_at,100146289_TGI_at,100138688_TGI_at,100123633_TGI_at,100156679_TGI_at
negative regulation of cell death	0.000559192	GO_process	2.01349e-07	25343	696	570	39	16	100148745_TGI_at,100153134_TGI_at,100163130_TGI_at,100162087_TGI_at,100144832_TGI_at,100132747_TGI_at,100159971_TGI_at,100151889_TGI_at,100151461_TGI_at,100157805_TGI_at,100135755_TGI_at,100135073_TGI_at,100130416_TGI_at,100124261_TGI_at,100135215_TGI_at,100122624_TGI_at,100145070_TGI_at,100127751_TGI_at,100126130_TGI_at,100150053_TGI_at,100157171_TGI_at,100131929_TGI_at,100149862_TGI_at,10013520…
wound healing	0.000832405	GO_process	2.99766e-07	16097	678	505	47	21	100137610_TGI_at,100136811_TGI_at,100145089_TGI_at,100158108_TGI_at,100140271_TGI_at,100139245_TGI_at,100135073_TGI_at,100150310_TGI_at,100143285_TGI_at,100160154_TGI_at,100146474_TGI_at,100122624_TGI_at,100145070_TGI_at,100137000_TGI_at,100145950_TGI_at,100145791_TGI_at,100127751_TGI_at,100150053_TGI_at,100161500_TGI_at,100154314_TGI_at,100160159_TGI_at,100133275_TGI_at,100139564_TGI_at,10015479…
blood coagulation	0.000845167	GO_process	3.04365e-07	16097	532	505	40	17	100137610_TGI_at,100136811_TGI_at,100145089_TGI_at,100158108_TGI_at,100140271_TGI_at,100139245_TGI_at,100135073_TGI_at,100150310_TGI_at,100143285_TGI_at,100160154_TGI_at,100146474_TGI_at,100122624_TGI_at,100145070_TGI_at,100145950_TGI_at,100145791_TGI_at,100150053_TGI_at,100160159_TGI_at,100133275_TGI_at,100139564_TGI_at,100154796_TGI_at,100157689_TGI_at,100141485_TGI_at,100150790_TGI_at,10012885…
regulation of cell communication	0.000906501	GO_process	3.26462e-07	25343	1246	570	57	28	100137610_TGI_at,100163130_TGI_at,100162087_TGI_at,100144832_TGI_at,100149044_TGI_at,100132566_TGI_at,100132399_TGI_at,100132747_TGI_at,100151889_TGI_at,100158435_TGI_at,100133347_TGI_at,100161931_TGI_at,100135755_TGI_at,100155088_TGI_at,100126512_TGI_at,100123330_TGI_at,100150093_TGI_at,100152115_TGI_at,100137524_TGI_at,100159077_TGI_at,100145070_TGI_at,100125815_TGI_at,100145791_TGI_at,10014565…
regulation of kinase activity	0.000946906	GO_process	3.4102e-07	16097	812	505	53	25	100157471_TGI_at,100157920_TGI_at,100149044_TGI_at,100143888_TGI_at,100132566_TGI_at,100151889_TGI_at,100131938_TGI_at,100158108_TGI_at,100158435_TGI_at,100134169_TGI_at,100151461_TGI_at,100139245_TGI_at,100142377_TGI_at,100157805_TGI_at,100161931_TGI_at,100135755_TGI_at,100155088_TGI_at,100130416_TGI_at,100152115_TGI_at,100124261_TGI_at,100126210_TGI_at,100135573_TGI_at,100159077_TGI_at,10014574…
coagulation	0.000978072	GO_process	3.5225e-07	16097	535	505	40	17	100137610_TGI_at,100136811_TGI_at,100145089_TGI_at,100158108_TGI_at,100140271_TGI_at,100139245_TGI_at,100135073_TGI_at,100150310_TGI_at,100143285_TGI_at,100160154_TGI_at,100146474_TGI_at,100122624_TGI_at,100145070_TGI_at,100145950_TGI_at,100145791_TGI_at,100150053_TGI_at,100160159_TGI_at,100133275_TGI_at,100139564_TGI_at,100154796_TGI_at,100157689_TGI_at,100141485_TGI_at,100150790_TGI_at,10012885…
regulation of transferase activity	0.001051	GO_process	3.78444e-07	16097	837	505	54	26	100157471_TGI_at,100157920_TGI_at,100149044_TGI_at,100143888_TGI_at,100132566_TGI_at,100151889_TGI_at,100131938_TGI_at,100158108_TGI_at,100158435_TGI_at,100134169_TGI_at,100151461_TGI_at,100139245_TGI_at,100142377_TGI_at,100157805_TGI_at,100161931_TGI_at,100135755_TGI_at,100137126_TGI_at,100155088_TGI_at,100130416_TGI_at,100152115_TGI_at,100124261_TGI_at,100126210_TGI_at,100135573_TGI_at,10015907…
hemostasis	0.001305	GO_process	4.69892e-07	16097	541	505	40	17	100137610_TGI_at,100136811_TGI_at,100145089_TGI_at,100158108_TGI_at,100140271_TGI_at,100139245_TGI_at,100135073_TGI_at,100150310_TGI_at,100143285_TGI_at,100160154_TGI_at,100146474_TGI_at,100122624_TGI_at,100145070_TGI_at,100145950_TGI_at,100145791_TGI_at,100150053_TGI_at,100160159_TGI_at,100133275_TGI_at,100139564_TGI_at,100154796_TGI_at,100157689_TGI_at,100141485_TGI_at,100150790_TGI_at,10012885…
protein complex subunit organization	0.001385	GO_process	4.98998e-07	25343	1076	570	51	24	100124880_TGI_at,100160301_TGI_at,100136150_TGI_at,100159710_TGI_at,100156529_TGI_at,100144832_TGI_at,100135341_TGI_at,100132399_TGI_at,100151889_TGI_at,100156331_TGI_at,100159389_TGI_at,100148441_TGI_at,100142377_TGI_at,100135073_TGI_at,100155088_TGI_at,100123330_TGI_at,100152115_TGI_at,100150072_TGI_at,100123904_TGI_at,100161807_TGI_at,100159547_TGI_at,100146474_TGI_at,100161845_TGI_at,10014507…
macromolecular complex subunit organization	0.001817	GO_process	6.54804e-07	25343	1369	570	60	31	100124880_TGI_at,100139653_TGI_at,100160301_TGI_at,100136150_TGI_at,100159710_TGI_at,100156529_TGI_at,100144832_TGI_at,100135341_TGI_at,100132399_TGI_at,100151889_TGI_at,100156331_TGI_at,100159389_TGI_at,100149319_TGI_at,100148441_TGI_at,100142377_TGI_at,100135073_TGI_at,100155088_TGI_at,100123330_TGI_at,100152115_TGI_at,100150072_TGI_at,100123904_TGI_at,100161807_TGI_at,100159547_TGI_at,10014647…
positive regulation of locomotion	0.002366	GO_process	8.52685e-07	25343	291	570	22	7	100163130_TGI_at,100151889_TGI_at,100151461_TGI_at,100139245_TGI_at,100135755_TGI_at,100143285_TGI_at,100152115_TGI_at,100161845_TGI_at,100122624_TGI_at,100122400_TGI_at,100135583_TGI_at,100154052_TGI_at,100154796_TGI_at,100151948_TGI_at,100135684_TGI_at,100156516_TGI_at,100160652_TGI_at,100138414_TGI_at,100146289_TGI_at,100138688_TGI_at,100123633_TGI_at,100156679_TGI_at
response to oxygen levels	0.002404	GO_process	8.66524e-07	25343	246	570	20	6	100163130_TGI_at,100151889_TGI_at,100163011_TGI_at,100135755_TGI_at,100130416_TGI_at,100152115_TGI_at,100124261_TGI_at,100127321_TGI_at,100145070_TGI_at,100145791_TGI_at,100127751_TGI_at,100131929_TGI_at,100135208_TGI_at,100135684_TGI_at,100152009_TGI_at,100151047_TGI_at,100160652_TGI_at,100146289_TGI_at,100143469_TGI_at,100162991_TGI_at
negative regulation of molecular function	0.002428	GO_process	8.75238e-07	25343	653	570	36	15	100124880_TGI_at,100132813_TGI_at,100137610_TGI_at,100156529_TGI_at,100157471_TGI_at,100157920_TGI_at,100132566_TGI_at,100158108_TGI_at,100158435_TGI_at,100151461_TGI_at,100136606_TGI_at,100142377_TGI_at,100155088_TGI_at,100124261_TGI_at,100135573_TGI_at,100145741_TGI_at,100161845_TGI_at,100122624_TGI_at,100145070_TGI_at,100143288_TGI_at,100124930_TGI_at,100156653_TGI_at,100144436_TGI_at,10012380…
cardiovascular system development	0.00324	GO_process	1.16806e-06	25343	718	570	38	16	100132813_TGI_at,100163130_TGI_at,100156529_TGI_at,100143888_TGI_at,100145089_TGI_at,100132747_TGI_at,100151889_TGI_at,100131938_TGI_at,100134169_TGI_at,100123330_TGI_at,100152115_TGI_at,100129709_TGI_at,100146474_TGI_at,100161845_TGI_at,100122624_TGI_at,100145070_TGI_at,100157315_TGI_at,100132323_TGI_at,100122400_TGI_at,100145791_TGI_at,100127751_TGI_at,100157689_TGI_at,100149862_TGI_at,10014800…
circulatory system development	0.00324	GO_process	1.16806e-06	25343	718	570	38	16	100132813_TGI_at,100163130_TGI_at,100156529_TGI_at,100143888_TGI_at,100145089_TGI_at,100132747_TGI_at,100151889_TGI_at,100131938_TGI_at,100134169_TGI_at,100123330_TGI_at,100152115_TGI_at,100129709_TGI_at,100146474_TGI_at,100161845_TGI_at,100122624_TGI_at,100145070_TGI_at,100157315_TGI_at,100132323_TGI_at,100122400_TGI_at,100145791_TGI_at,100127751_TGI_at,100157689_TGI_at,100149862_TGI_at,10014800…
regulation of signal transduction	0.003417	GO_process	1.23223e-06	16097	1344	505	74	42	100129264_TGI_at,100163130_TGI_at,100144832_TGI_at,100128684_TGI_at,100157920_TGI_at,100149044_TGI_at,100143888_TGI_at,100132566_TGI_at,100132399_TGI_at,100151889_TGI_at,100143855_TGI_at,100134169_TGI_at,100151461_TGI_at,100139245_TGI_at,100140382_TGI_at,100151064_TGI_at,100161931_TGI_at,100135755_TGI_at,100155088_TGI_at,100130416_TGI_at,100152115_TGI_at,100160154_TGI_at,100126210_TGI_at,10015907…
regulation of protein phosphorylation	0.003556	GO_process	1.28243e-06	25343	421	570	27	9	100132813_TGI_at,100151889_TGI_at,100158108_TGI_at,100158435_TGI_at,100161931_TGI_at,100152115_TGI_at,100126210_TGI_at,100161807_TGI_at,100137524_TGI_at,100145741_TGI_at,100161845_TGI_at,100145070_TGI_at,100127751_TGI_at,100123803_TGI_at,100124851_TGI_at,100149862_TGI_at,100130225_TGI_at,100156516_TGI_at,100138801_TGI_at,100152155_TGI_at,100161800_TGI_at,100152028_TGI_at,100143469_TGI_at,10013058…
anatomical structure formation involved in morphogenesis	0.005274	GO_process	1.90345e-06	25343	704	570	37	16	100132813_TGI_at,100163130_TGI_at,100156529_TGI_at,100144832_TGI_at,100143888_TGI_at,100145089_TGI_at,100132399_TGI_at,100132747_TGI_at,100151889_TGI_at,100131938_TGI_at,100134169_TGI_at,100163011_TGI_at,100152115_TGI_at,100150385_TGI_at,100161845_TGI_at,100122624_TGI_at,100157315_TGI_at,100122400_TGI_at,100127751_TGI_at,100134179_TGI_at,100137717_TGI_at,100149862_TGI_at,100148008_TGI_at,10013568…
negative regulation of protein kinase activity	0.006357	GO_process	2.29557e-06	16097	190	505	20	6	100157471_TGI_at,100157920_TGI_at,100132566_TGI_at,100158108_TGI_at,100158435_TGI_at,100142377_TGI_at,100124261_TGI_at,100145741_TGI_at,100161845_TGI_at,100145070_TGI_at,100143288_TGI_at,100144436_TGI_at,100123803_TGI_at,100149862_TGI_at,100130225_TGI_at,100152155_TGI_at,100123643_TGI_at,100129661_TGI_at,100154454_TGI_at,100161555_TGI_at
regulation of body fluid levels	0.00641	GO_process	2.31471e-06	16097	641	505	43	20	100137610_TGI_at,100144300_TGI_at,100136811_TGI_at,100145089_TGI_at,100158108_TGI_at,100140271_TGI_at,100139245_TGI_at,100135073_TGI_at,100150310_TGI_at,100143285_TGI_at,100160154_TGI_at,100146474_TGI_at,100122624_TGI_at,100145070_TGI_at,100145950_TGI_at,100145791_TGI_at,100150053_TGI_at,100138379_TGI_at,100160159_TGI_at,100133275_TGI_at,100139564_TGI_at,100154796_TGI_at,100157689_TGI_at,10012313…
positive regulation of protein serine/threonine kinase activity	0.006702	GO_process	2.42067e-06	25343	384	570	25	9	100149044_TGI_at,100143888_TGI_at,100151889_TGI_at,100151461_TGI_at,100139245_TGI_at,100161931_TGI_at,100135755_TGI_at,100130416_TGI_at,100152115_TGI_at,100126210_TGI_at,100145741_TGI_at,100143288_TGI_at,100127751_TGI_at,100137009_TGI_at,100142010_TGI_at,100123803_TGI_at,100135684_TGI_at,100138801_TGI_at,100152155_TGI_at,100160652_TGI_at,100162813_TGI_at,100138688_TGI_at,100148078_TGI_at,10012363…
regulation of cell motility	0.008025	GO_process	2.90024e-06	25343	466	570	28	10	100153134_TGI_at,100143458_TGI_at,100163130_TGI_at,100132747_TGI_at,100151889_TGI_at,100151461_TGI_at,100139245_TGI_at,100135755_TGI_at,100143285_TGI_at,100152115_TGI_at,100161845_TGI_at,100122624_TGI_at,100143702_TGI_at,100122400_TGI_at,100135583_TGI_at,100154052_TGI_at,100154796_TGI_at,100151948_TGI_at,100148008_TGI_at,100135684_TGI_at,100156516_TGI_at,100160652_TGI_at,100138414_TGI_at,10014628…
organic substance transport	0.009336	GO_process	3.37652e-06	25343	607	570	33	14	100122194_TGI_at,100130289_TGI_at,100139653_TGI_at,100135341_TGI_at,100132747_TGI_at,100126262_TGI_at,100151461_TGI_at,100145968_TGI_at,100123330_TGI_at,100121818_TGI_at,100157312_TGI_at,100137524_TGI_at,100143058_TGI_at,100145070_TGI_at,100150053_TGI_at,100129650_TGI_at,100138379_TGI_at,100125098_TGI_at,100157848_TGI_at,100128615_TGI_at,100147496_TGI_at,100139407_TGI_at,100146988_TGI_at,10012935…
negative regulation of kinase activity	0.012926	GO_process	4.6833e-06	16097	199	505	20	6	100157471_TGI_at,100157920_TGI_at,100132566_TGI_at,100158108_TGI_at,100158435_TGI_at,100142377_TGI_at,100124261_TGI_at,100145741_TGI_at,100161845_TGI_at,100145070_TGI_at,100143288_TGI_at,100144436_TGI_at,100123803_TGI_at,100149862_TGI_at,100130225_TGI_at,100152155_TGI_at,100123643_TGI_at,100129661_TGI_at,100154454_TGI_at,100161555_TGI_at
cell activation	0.013208	GO_process	4.78615e-06	16097	910	505	54	29	100156586_TGI_at,100137610_TGI_at,100163130_TGI_at,100144832_TGI_at,100125377_TGI_at,100145089_TGI_at,100131938_TGI_at,100158108_TGI_at,100134169_TGI_at,100140271_TGI_at,100133347_TGI_at,100139245_TGI_at,100147313_TGI_at,100161931_TGI_at,100135755_TGI_at,100150310_TGI_at,100123330_TGI_at,100152115_TGI_at,100124261_TGI_at,100135215_TGI_at,100129567_TGI_at,100159547_TGI_at,100146474_TGI_at,10016184…
regulation of cellular component movement	0.01558	GO_process	5.65239e-06	25343	510	570	29	11	100153134_TGI_at,100143458_TGI_at,100163130_TGI_at,100132747_TGI_at,100151889_TGI_at,100151461_TGI_at,100139245_TGI_at,100135755_TGI_at,100143285_TGI_at,100152115_TGI_at,100161845_TGI_at,100122624_TGI_at,100143702_TGI_at,100122400_TGI_at,100135583_TGI_at,100154052_TGI_at,100154796_TGI_at,100151948_TGI_at,100135208_TGI_at,100148008_TGI_at,100135684_TGI_at,100156516_TGI_at,100160652_TGI_at,10013841…
anti-apoptosis	0.017109	GO_process	6.21186e-06	16097	431	505	32	14	100148745_TGI_at,100162087_TGI_at,100132747_TGI_at,100159971_TGI_at,100151889_TGI_at,100151461_TGI_at,100157805_TGI_at,100135755_TGI_at,100135073_TGI_at,100130416_TGI_at,100124261_TGI_at,100135215_TGI_at,100145070_TGI_at,100127751_TGI_at,100126130_TGI_at,100150053_TGI_at,100157171_TGI_at,100131929_TGI_at,100135208_TGI_at,100138801_TGI_at,100141136_TGI_at,100160652_TGI_at,100153288_TGI_at,10014628…
epithelium development	0.019043	GO_process	6.92113e-06	25343	488	570	28	11	100149485_TGI_at,100143458_TGI_at,100133911_TGI_at,100132813_TGI_at,100162087_TGI_at,100144832_TGI_at,100144300_TGI_at,100134706_TGI_at,100137774_TGI_at,100131938_TGI_at,100146474_TGI_at,100145070_TGI_at,100127751_TGI_at,100132274_TGI_at,100149862_TGI_at,100141931_TGI_at,100135684_TGI_at,100155198_TGI_at,100130244_TGI_at,100152040_TGI_at,100135541_TGI_at,100130024_TGI_at,100143469_TGI_at,10014769…
protein complex biogenesis	0.020621	GO_process	7.50059e-06	25343	930	570	43	21	100124880_TGI_at,100160301_TGI_at,100136150_TGI_at,100156529_TGI_at,100144832_TGI_at,100135341_TGI_at,100132399_TGI_at,100151889_TGI_at,100148441_TGI_at,100135073_TGI_at,100155088_TGI_at,100123330_TGI_at,100150072_TGI_at,100161807_TGI_at,100159547_TGI_at,100146474_TGI_at,100161845_TGI_at,100145070_TGI_at,100127751_TGI_at,100137393_TGI_at,100150053_TGI_at,100157171_TGI_at,100125098_TGI_at,10014698…
negative regulation of protein serine/threonine kinase activity	0.02812	GO_process	1.02672e-05	25343	114	570	12	3	100142377_TGI_at,100124261_TGI_at,100145741_TGI_at,100161845_TGI_at,100145070_TGI_at,100143288_TGI_at,100144436_TGI_at,100123803_TGI_at,100149862_TGI_at,100130225_TGI_at,100123643_TGI_at,100129661_TGI_at
negative regulation of transferase activity	0.028838	GO_process	1.05335e-05	16097	210	505	20	7	100157471_TGI_at,100157920_TGI_at,100132566_TGI_at,100158108_TGI_at,100158435_TGI_at,100142377_TGI_at,100124261_TGI_at,100145741_TGI_at,100161845_TGI_at,100145070_TGI_at,100143288_TGI_at,100144436_TGI_at,100123803_TGI_at,100149862_TGI_at,100130225_TGI_at,100152155_TGI_at,100123643_TGI_at,100129661_TGI_at,100154454_TGI_at,100161555_TGI_at
cell migration	0.032192	GO_process	1.17786e-05	16097	939	505	54	29	100153134_TGI_at,100160525_TGI_at,100143458_TGI_at,100163130_TGI_at,100136811_TGI_at,100145089_TGI_at,100132399_TGI_at,100132747_TGI_at,100151889_TGI_at,100134169_TGI_at,100154668_TGI_at,100151461_TGI_at,100140271_TGI_at,100139245_TGI_at,100135755_TGI_at,100150093_TGI_at,100143285_TGI_at,100152115_TGI_at,100135215_TGI_at,100159077_TGI_at,100146474_TGI_at,100161845_TGI_at,100122624_TGI_at,10014507…
regulation of cellular component organization	0.035157	GO_process	1.28833e-05	25343	1142	570	49	26	100143458_TGI_at,100136150_TGI_at,100149044_TGI_at,100143888_TGI_at,100135341_TGI_at,100152963_TGI_at,100132747_TGI_at,100155014_TGI_at,100151889_TGI_at,100145127_TGI_at,100158435_TGI_at,100149319_TGI_at,100134169_TGI_at,100151461_TGI_at,100140271_TGI_at,100129451_TGI_at,100152115_TGI_at,100124261_TGI_at,100150072_TGI_at,100123904_TGI_at,100161807_TGI_at,100137524_TGI_at,100159547_TGI_at,10016184…
regulation of anatomical structure size	0.036962	GO_process	1.35572e-05	25343	738	570	36	17	100136150_TGI_at,100143888_TGI_at,100152963_TGI_at,100132747_TGI_at,100151889_TGI_at,100145127_TGI_at,100149319_TGI_at,100134169_TGI_at,100154668_TGI_at,100155088_TGI_at,100129451_TGI_at,100152115_TGI_at,100124261_TGI_at,100137524_TGI_at,100145070_TGI_at,100132323_TGI_at,100137000_TGI_at,100143288_TGI_at,100122400_TGI_at,100135583_TGI_at,100127751_TGI_at,100154052_TGI_at,100139564_TGI_at,10013520…
regulation of response to stimulus	0.04929	GO_process	1.81951e-05	16097	1026	505	57	32	100122178_TGI_at,100132813_TGI_at,100139653_TGI_at,100155726_TGI_at,100163130_TGI_at,100144832_TGI_at,100132747_TGI_at,100151889_TGI_at,100158108_TGI_at,100140271_TGI_at,100133347_TGI_at,100147313_TGI_at,100161931_TGI_at,100135755_TGI_at,100155088_TGI_at,100123330_TGI_at,100140209_TGI_at,100143285_TGI_at,100126210_TGI_at,100137524_TGI_at,100129567_TGI_at,100145741_TGI_at,100161845_TGI_at,10012262…
Mouse WT<TU vs human AN>TU

## Sheet: Set 9
name	expectation	source	pvalue	BkgSetSize	BkgSetCount	InputSetSize	InputSetCount	ExpectedOverlap	genes
cellular ketone metabolic process	4.4109e-48	GO_process	1.5878e-51	25343	924	659	122	24	100151469_TGI_at,100146049_TGI_at,100126730_TGI_at,100137238_TGI_at,100146308_TGI_at,100133911_TGI_at,100151920_TGI_at,100137598_TGI_at,100131683_TGI_at,100128187_TGI_at,100131402_TGI_at,100160402_TGI_at,100125041_TGI_at,100160993_TGI_at,100155577_TGI_at,100132974_TGI_at,100144339_TGI_at,100141378_TGI_at,100142720_TGI_at,100163056_TGI_at,100139735_TGI_at,100123765_TGI_at,100135614_TGI_at,10014977…
oxoacid metabolic process	3.00234e-47	GO_process	1.08076e-50	25343	908	659	120	24	100151469_TGI_at,100146049_TGI_at,100126730_TGI_at,100137238_TGI_at,100146308_TGI_at,100133911_TGI_at,100151920_TGI_at,100137598_TGI_at,100131683_TGI_at,100128187_TGI_at,100131402_TGI_at,100160402_TGI_at,100125041_TGI_at,100160993_TGI_at,100155577_TGI_at,100132974_TGI_at,100144339_TGI_at,100141378_TGI_at,100142720_TGI_at,100163056_TGI_at,100139735_TGI_at,100123765_TGI_at,100135614_TGI_at,10014977…
Metabolic pathways	6.88847e-34	kegg	2.47965e-37	25343	1088	659	113	28	100162597_TGI_at,100137131_TGI_at,100151469_TGI_at,100126730_TGI_at,100137238_TGI_at,100146308_TGI_at,100143580_TGI_at,100155684_TGI_at,100151920_TGI_at,100131683_TGI_at,100140302_TGI_at,100129889_TGI_at,100128187_TGI_at,100139065_TGI_at,100135476_TGI_at,100160402_TGI_at,100125041_TGI_at,100160993_TGI_at,100155577_TGI_at,100150204_TGI_at,100123394_TGI_at,100135495_TGI_at,100146947_TGI_at,10014137…
organic acid metabolic process	6.05172e-33	GO_process	2.17845e-36	16097	925	596	122	34	100151469_TGI_at,100146049_TGI_at,100126730_TGI_at,100137238_TGI_at,100146308_TGI_at,100133911_TGI_at,100151920_TGI_at,100137598_TGI_at,100131683_TGI_at,100128187_TGI_at,100131402_TGI_at,100160402_TGI_at,100125041_TGI_at,100160993_TGI_at,100155577_TGI_at,100132974_TGI_at,100144339_TGI_at,100141378_TGI_at,100142720_TGI_at,100163056_TGI_at,100139735_TGI_at,100123765_TGI_at,100135614_TGI_at,10014977…
carboxylic acid metabolic process	2.0889e-32	GO_process	7.51943e-36	16097	908	596	120	34	100151469_TGI_at,100146049_TGI_at,100126730_TGI_at,100137238_TGI_at,100146308_TGI_at,100133911_TGI_at,100151920_TGI_at,100137598_TGI_at,100131683_TGI_at,100128187_TGI_at,100131402_TGI_at,100160402_TGI_at,100125041_TGI_at,100160993_TGI_at,100155577_TGI_at,100132974_TGI_at,100144339_TGI_at,100141378_TGI_at,100142720_TGI_at,100163056_TGI_at,100139735_TGI_at,100123765_TGI_at,100135614_TGI_at,10014977…
oxidation-reduction process	3.08025e-30	GO_process	1.1088e-33	25343	962	659	101	25	100121639_TGI_at,100149613_TGI_at,100151469_TGI_at,100146049_TGI_at,100126730_TGI_at,100146308_TGI_at,100143580_TGI_at,100155684_TGI_at,100143110_TGI_at,100151920_TGI_at,100137598_TGI_at,100130791_TGI_at,100131683_TGI_at,100128187_TGI_at,100131402_TGI_at,100132974_TGI_at,100150204_TGI_at,100144339_TGI_at,100141378_TGI_at,100135991_TGI_at,100137625_TGI_at,100160075_TGI_at,100162970_TGI_at,10013973…
cellular amino acid metabolic process	6.15695e-27	GO_process	2.21632e-30	25343	423	659	64	11	100146049_TGI_at,100137238_TGI_at,100146308_TGI_at,100133911_TGI_at,100128187_TGI_at,100160402_TGI_at,100125041_TGI_at,100160993_TGI_at,100155577_TGI_at,100163056_TGI_at,100123765_TGI_at,100158974_TGI_at,100151412_TGI_at,100160858_TGI_at,100129027_TGI_at,100157371_TGI_at,100150135_TGI_at,100146302_TGI_at,100125587_TGI_at,100160920_TGI_at,100149621_TGI_at,100142883_TGI_at,100122327_TGI_at,10014616…
cellular amine metabolic process	1.06446e-24	GO_process	3.83175e-28	25343	508	659	67	13	100146049_TGI_at,100137238_TGI_at,100146308_TGI_at,100133911_TGI_at,100128187_TGI_at,100160402_TGI_at,100125041_TGI_at,100160993_TGI_at,100155577_TGI_at,100163056_TGI_at,100123765_TGI_at,100158974_TGI_at,100151412_TGI_at,100160858_TGI_at,100129027_TGI_at,100157371_TGI_at,100150135_TGI_at,100146302_TGI_at,100125587_TGI_at,100160920_TGI_at,100149621_TGI_at,100142883_TGI_at,100122327_TGI_at,10014916…
amine metabolic process	1.71388e-24	GO_process	6.16947e-28	25343	626	659	74	16	100149468_TGI_at,100146049_TGI_at,100137238_TGI_at,100146308_TGI_at,100133911_TGI_at,100128187_TGI_at,100160402_TGI_at,100125041_TGI_at,100160993_TGI_at,100155577_TGI_at,100158470_TGI_at,100126957_TGI_at,100123394_TGI_at,100163056_TGI_at,100123765_TGI_at,100158974_TGI_at,100151412_TGI_at,100160858_TGI_at,100129027_TGI_at,100157371_TGI_at,100150135_TGI_at,100146302_TGI_at,100125587_TGI_at,10016092…
carboxylic acid catabolic process	1.27044e-21	GO_process	4.57322e-25	16097	189	596	46	7	100146308_TGI_at,100137598_TGI_at,100131683_TGI_at,100160402_TGI_at,100125041_TGI_at,100155577_TGI_at,100144339_TGI_at,100141378_TGI_at,100123765_TGI_at,100135614_TGI_at,100136924_TGI_at,100151412_TGI_at,100131713_TGI_at,100129027_TGI_at,100146302_TGI_at,100125587_TGI_at,100160920_TGI_at,100133284_TGI_at,100122327_TGI_at,100158159_TGI_at,100140971_TGI_at,100139372_TGI_at,100156003_TGI_at,10016116…
organic acid catabolic process	1.27044e-21	GO_process	4.57322e-25	16097	189	596	46	7	100146308_TGI_at,100137598_TGI_at,100131683_TGI_at,100160402_TGI_at,100125041_TGI_at,100155577_TGI_at,100144339_TGI_at,100141378_TGI_at,100123765_TGI_at,100135614_TGI_at,100136924_TGI_at,100151412_TGI_at,100131713_TGI_at,100129027_TGI_at,100146302_TGI_at,100125587_TGI_at,100160920_TGI_at,100133284_TGI_at,100122327_TGI_at,100158159_TGI_at,100140971_TGI_at,100139372_TGI_at,100156003_TGI_at,10016116…
cellular amino acid catabolic process	1.46145e-21	GO_process	5.26081e-25	25343	109	659	32	3	100146308_TGI_at,100160402_TGI_at,100125041_TGI_at,100155577_TGI_at,100123765_TGI_at,100151412_TGI_at,100129027_TGI_at,100146302_TGI_at,100125587_TGI_at,100160920_TGI_at,100122327_TGI_at,100139372_TGI_at,100156003_TGI_at,100161162_TGI_at,100129890_TGI_at,100133959_TGI_at,100121873_TGI_at,100150455_TGI_at,100156268_TGI_at,100150638_TGI_at,100152256_TGI_at,100133228_TGI_at,100140677_TGI_at,10014869…
small molecule catabolic process	1.65295e-17	GO_process	5.95014e-21	25343	605	659	63	16	100146308_TGI_at,100143580_TGI_at,100148135_TGI_at,100137598_TGI_at,100148154_TGI_at,100131683_TGI_at,100139065_TGI_at,100135476_TGI_at,100160402_TGI_at,100125041_TGI_at,100155577_TGI_at,100144339_TGI_at,100141378_TGI_at,100123765_TGI_at,100135614_TGI_at,100136924_TGI_at,100151412_TGI_at,100131713_TGI_at,100129027_TGI_at,100152186_TGI_at,100146302_TGI_at,100125587_TGI_at,100160920_TGI_at,10013328…
amine catabolic process	4.03914e-16	GO_process	1.45397e-19	16097	116	596	32	4	100146308_TGI_at,100160402_TGI_at,100125041_TGI_at,100155577_TGI_at,100123765_TGI_at,100151412_TGI_at,100129027_TGI_at,100146302_TGI_at,100125587_TGI_at,100160920_TGI_at,100122327_TGI_at,100139372_TGI_at,100156003_TGI_at,100161162_TGI_at,100129890_TGI_at,100133959_TGI_at,100121873_TGI_at,100150455_TGI_at,100156268_TGI_at,100150638_TGI_at,100152256_TGI_at,100133228_TGI_at,100140677_TGI_at,10014869…
monocarboxylic acid metabolic process	1.56067e-14	GO_process	5.61796e-18	16097	481	596	62	18	100151469_TGI_at,100137598_TGI_at,100131683_TGI_at,100125041_TGI_at,100160993_TGI_at,100132974_TGI_at,100144339_TGI_at,100141378_TGI_at,100142720_TGI_at,100139735_TGI_at,100135614_TGI_at,100149771_TGI_at,100143470_TGI_at,100146767_TGI_at,100157199_TGI_at,100163108_TGI_at,100136924_TGI_at,100131713_TGI_at,100133688_TGI_at,100150135_TGI_at,100125587_TGI_at,100133284_TGI_at,100149621_TGI_at,10013352…
oxidoreductase activity	9.91127e-14	GO_function	3.56777e-17	16137	714	593	76	26	100149613_TGI_at,100151469_TGI_at,100146049_TGI_at,100146308_TGI_at,100143580_TGI_at,100155684_TGI_at,100143110_TGI_at,100151920_TGI_at,100130791_TGI_at,100131402_TGI_at,100132974_TGI_at,100135991_TGI_at,100137625_TGI_at,100160075_TGI_at,100139735_TGI_at,100123765_TGI_at,100135614_TGI_at,100163108_TGI_at,100136924_TGI_at,100138614_TGI_at,100131713_TGI_at,100129027_TGI_at,100145796_TGI_at,10014630…
cofactor binding	2.13739e-12	GO_function	7.694e-16	16137	264	593	42	10	100149613_TGI_at,100137238_TGI_at,100146308_TGI_at,100143580_TGI_at,100151920_TGI_at,100125041_TGI_at,100160993_TGI_at,100132974_TGI_at,100144339_TGI_at,100135614_TGI_at,100158974_TGI_at,100163108_TGI_at,100136924_TGI_at,100151412_TGI_at,100131713_TGI_at,100160858_TGI_at,100146302_TGI_at,100156786_TGI_at,100149164_TGI_at,100139372_TGI_at,100161162_TGI_at,100129890_TGI_at,100133959_TGI_at,10012187…
small molecule biosynthetic process	7.34052e-12	GO_process	2.64237e-15	25343	787	659	63	20	100137238_TGI_at,100146308_TGI_at,100143580_TGI_at,100140302_TGI_at,100128187_TGI_at,100139065_TGI_at,100125041_TGI_at,100160993_TGI_at,100142198_TGI_at,100134785_TGI_at,100135495_TGI_at,100142720_TGI_at,100139735_TGI_at,100154870_TGI_at,100149771_TGI_at,100157199_TGI_at,100157371_TGI_at,100149621_TGI_at,100133526_TGI_at,100123500_TGI_at,100159795_TGI_at,100140971_TGI_at,100139041_TGI_at,10014672…
vitamin binding	8.86994e-12	GO_function	3.19293e-15	16137	150	593	31	6	100149613_TGI_at,100137238_TGI_at,100125362_TGI_at,100125041_TGI_at,100160993_TGI_at,100144339_TGI_at,100158974_TGI_at,100151412_TGI_at,100160858_TGI_at,100146302_TGI_at,100149621_TGI_at,100159079_TGI_at,100161162_TGI_at,100133959_TGI_at,100156660_TGI_at,100131091_TGI_at,100131129_TGI_at,100156268_TGI_at,100152715_TGI_at,100160741_TGI_at,100126332_TGI_at,100140677_TGI_at,100148697_TGI_at,10014505…
lipid metabolic process	9.13746e-11	GO_process	3.28922e-14	16097	1247	596	101	46	100149468_TGI_at,100137131_TGI_at,100151469_TGI_at,100155684_TGI_at,100149978_TGI_at,100137598_TGI_at,100130791_TGI_at,100150535_TGI_at,100131683_TGI_at,100129889_TGI_at,100128187_TGI_at,100144339_TGI_at,100141378_TGI_at,100142720_TGI_at,100142679_TGI_at,100139735_TGI_at,100142006_TGI_at,100142052_TGI_at,100135614_TGI_at,100154870_TGI_at,100149771_TGI_at,100140106_TGI_at,100122469_TGI_at,10014347…
vitamin B6 binding	1.36633e-10	GO_function	4.9184e-14	25343	57	659	17	1	100149613_TGI_at,100137238_TGI_at,100125041_TGI_at,100160993_TGI_at,100158974_TGI_at,100151412_TGI_at,100160858_TGI_at,100161162_TGI_at,100133959_TGI_at,100156268_TGI_at,100152715_TGI_at,100126332_TGI_at,100148697_TGI_at,100145058_TGI_at,100161910_TGI_at,100122028_TGI_at,100155516_TGI_at
cellular modified amino acid metabolic process	1.19136e-09	GO_process	4.28855e-13	25343	131	659	23	3	100146049_TGI_at,100137238_TGI_at,100146308_TGI_at,100133911_TGI_at,100128187_TGI_at,100125041_TGI_at,100158974_TGI_at,100151412_TGI_at,100129027_TGI_at,100150135_TGI_at,100125587_TGI_at,100149621_TGI_at,100142883_TGI_at,100156003_TGI_at,100129361_TGI_at,100152256_TGI_at,100140677_TGI_at,100141853_TGI_at,100130499_TGI_at,100162386_TGI_at,100161910_TGI_at,100160126_TGI_at,100152721_TGI_at
fatty acid metabolic process	1.37532e-08	GO_process	4.95074e-12	16097	337	596	42	12	100151469_TGI_at,100137598_TGI_at,100131683_TGI_at,100144339_TGI_at,100141378_TGI_at,100142720_TGI_at,100135614_TGI_at,100149771_TGI_at,100143470_TGI_at,100146767_TGI_at,100157199_TGI_at,100163108_TGI_at,100136924_TGI_at,100131713_TGI_at,100133688_TGI_at,100150135_TGI_at,100125587_TGI_at,100133284_TGI_at,100133526_TGI_at,100158743_TGI_at,100158159_TGI_at,100139041_TGI_at,100156386_TGI_at,10015190…
alcohol metabolic process	2.72733e-08	GO_process	9.81759e-12	25343	607	659	48	16	100149468_TGI_at,100146049_TGI_at,100149978_TGI_at,100150535_TGI_at,100128187_TGI_at,100144105_TGI_at,100135476_TGI_at,100150204_TGI_at,100134785_TGI_at,100149771_TGI_at,100133688_TGI_at,100161575_TGI_at,100146302_TGI_at,100125587_TGI_at,100149621_TGI_at,100145749_TGI_at,100123500_TGI_at,100140971_TGI_at,100139041_TGI_at,100146729_TGI_at,100149164_TGI_at,100127650_TGI_at,100136365_TGI_at,10015769…
pyridoxal phosphate binding	3.19969e-08	GO_function	1.1518e-11	16137	57	593	17	2	100149613_TGI_at,100137238_TGI_at,100125041_TGI_at,100160993_TGI_at,100158974_TGI_at,100151412_TGI_at,100160858_TGI_at,100161162_TGI_at,100133959_TGI_at,100156268_TGI_at,100152715_TGI_at,100126332_TGI_at,100148697_TGI_at,100145058_TGI_at,100161910_TGI_at,100122028_TGI_at,100155516_TGI_at
cellular aromatic compound metabolic process	1.00263e-07	GO_process	3.60916e-11	25343	223	659	27	6	100146049_TGI_at,100146308_TGI_at,100143580_TGI_at,100140302_TGI_at,100139065_TGI_at,100125041_TGI_at,100132974_TGI_at,100135495_TGI_at,100156012_TGI_at,100123765_TGI_at,100151412_TGI_at,100133688_TGI_at,100129027_TGI_at,100123500_TGI_at,100149164_TGI_at,100127650_TGI_at,100156003_TGI_at,100146868_TGI_at,100157261_TGI_at,100160928_TGI_at,100152256_TGI_at,100124546_TGI_at,100140677_TGI_at,10014505…
serine family amino acid metabolic process	4.18426e-07	GO_process	1.50622e-10	16097	35	596	13	1	100137238_TGI_at,100160993_TGI_at,100158974_TGI_at,100146302_TGI_at,100161162_TGI_at,100129890_TGI_at,100123661_TGI_at,100156268_TGI_at,100152715_TGI_at,100130499_TGI_at,100161910_TGI_at,100122028_TGI_at,100155516_TGI_at
cofactor metabolic process	9.38982e-07	GO_process	3.38007e-10	16097	254	596	33	9	100126730_TGI_at,100146308_TGI_at,100125362_TGI_at,100151920_TGI_at,100133172_TGI_at,100131683_TGI_at,100131402_TGI_at,100125041_TGI_at,100132974_TGI_at,100123765_TGI_at,100135614_TGI_at,100146767_TGI_at,100157199_TGI_at,100131713_TGI_at,100129027_TGI_at,100149621_TGI_at,100139056_TGI_at,100123661_TGI_at,100125670_TGI_at,100129361_TGI_at,100121873_TGI_at,100136425_TGI_at,100134453_TGI_at,10012863…
coenzyme metabolic process	1.29552e-06	GO_process	4.66352e-10	16097	191	596	28	7	100126730_TGI_at,100146308_TGI_at,100151920_TGI_at,100131683_TGI_at,100131402_TGI_at,100125041_TGI_at,100132974_TGI_at,100123765_TGI_at,100146767_TGI_at,100157199_TGI_at,100131713_TGI_at,100129027_TGI_at,100149621_TGI_at,100139056_TGI_at,100123661_TGI_at,100125670_TGI_at,100129361_TGI_at,100121873_TGI_at,100136425_TGI_at,100134453_TGI_at,100152256_TGI_at,100124546_TGI_at,100140677_TGI_at,10015866…
carboxylic acid biosynthetic process	1.9188e-06	GO_process	6.90713e-10	16097	261	596	33	10	100137238_TGI_at,100128187_TGI_at,100125041_TGI_at,100160993_TGI_at,100142720_TGI_at,100139735_TGI_at,100157199_TGI_at,100157371_TGI_at,100133526_TGI_at,100140971_TGI_at,100139041_TGI_at,100146160_TGI_at,100156386_TGI_at,100151908_TGI_at,100123661_TGI_at,100147295_TGI_at,100159978_TGI_at,100133959_TGI_at,100122013_TGI_at,100122717_TGI_at,100150455_TGI_at,100131129_TGI_at,100156268_TGI_at,10012320…
organic acid biosynthetic process	1.9188e-06	GO_process	6.90713e-10	16097	261	596	33	10	100137238_TGI_at,100128187_TGI_at,100125041_TGI_at,100160993_TGI_at,100142720_TGI_at,100139735_TGI_at,100157199_TGI_at,100157371_TGI_at,100133526_TGI_at,100140971_TGI_at,100139041_TGI_at,100146160_TGI_at,100156386_TGI_at,100151908_TGI_at,100123661_TGI_at,100147295_TGI_at,100159978_TGI_at,100133959_TGI_at,100122013_TGI_at,100122717_TGI_at,100150455_TGI_at,100131129_TGI_at,100156268_TGI_at,10012320…
cellular lipid metabolic process	3.29415e-06	GO_process	1.1858e-09	16097	846	596	68	31	100149468_TGI_at,100137131_TGI_at,100151469_TGI_at,100137598_TGI_at,100130791_TGI_at,100131683_TGI_at,100129889_TGI_at,100128187_TGI_at,100144339_TGI_at,100141378_TGI_at,100142720_TGI_at,100142679_TGI_at,100142052_TGI_at,100135614_TGI_at,100149771_TGI_at,100140106_TGI_at,100143470_TGI_at,100146767_TGI_at,100157199_TGI_at,100163108_TGI_at,100121913_TGI_at,100136924_TGI_at,100131713_TGI_at,10013368…
cellular response to chemical stimulus	5.03222e-06	GO_process	1.81146e-09	25343	803	659	52	21	100151469_TGI_at,100148135_TGI_at,100122090_TGI_at,100128873_TGI_at,100127525_TGI_at,100147971_TGI_at,100132599_TGI_at,100139735_TGI_at,100133688_TGI_at,100150135_TGI_at,100143285_TGI_at,100142883_TGI_at,100123500_TGI_at,100159795_TGI_at,100141869_TGI_at,100139041_TGI_at,100149164_TGI_at,100133542_TGI_at,100132521_TGI_at,100134315_TGI_at,100156386_TGI_at,100157691_TGI_at,100138903_TGI_at,10015801…
cellular nitrogen compound biosynthetic process	9.46928e-06	GO_process	3.40867e-09	25343	652	659	45	17	100137238_TGI_at,100146308_TGI_at,100143580_TGI_at,100140302_TGI_at,100128187_TGI_at,100139065_TGI_at,100125041_TGI_at,100160993_TGI_at,100142198_TGI_at,100134785_TGI_at,100135495_TGI_at,100123765_TGI_at,100154870_TGI_at,100157371_TGI_at,100160920_TGI_at,100142883_TGI_at,100123500_TGI_at,100159795_TGI_at,100139041_TGI_at,100138922_TGI_at,100127650_TGI_at,100146160_TGI_at,100129441_TGI_at,10014902…
sulfur compound metabolic process	1.24747e-05	GO_process	4.49054e-09	25343	188	659	22	5	100137238_TGI_at,100133911_TGI_at,100158974_TGI_at,100157371_TGI_at,100150135_TGI_at,100125587_TGI_at,100149621_TGI_at,100142883_TGI_at,100155751_TGI_at,100131705_TGI_at,100155314_TGI_at,100129738_TGI_at,100152256_TGI_at,100141853_TGI_at,100130499_TGI_at,100162386_TGI_at,100161177_TGI_at,100151581_TGI_at,100160126_TGI_at,100155516_TGI_at,100142767_TGI_at,100152721_TGI_at
cellular amino acid biosynthetic process	1.85747e-05	GO_process	6.68637e-09	25343	87	659	15	2	100137238_TGI_at,100128187_TGI_at,100160993_TGI_at,100157371_TGI_at,100146160_TGI_at,100147295_TGI_at,100133959_TGI_at,100123204_TGI_at,100152256_TGI_at,100141853_TGI_at,100162386_TGI_at,100161910_TGI_at,100122028_TGI_at,100138716_TGI_at,100155516_TGI_at
electron carrier activity	2.45353e-05	GO_function	8.83202e-09	16137	205	593	27	8	100151469_TGI_at,100146308_TGI_at,100143580_TGI_at,100151920_TGI_at,100130791_TGI_at,100132974_TGI_at,100135991_TGI_at,100160075_TGI_at,100139735_TGI_at,100123765_TGI_at,100163108_TGI_at,100131713_TGI_at,100145796_TGI_at,100146302_TGI_at,100156786_TGI_at,100123500_TGI_at,100149164_TGI_at,100161162_TGI_at,100154764_TGI_at,100141719_TGI_at,100121873_TGI_at,100149528_TGI_at,100126011_TGI_at,10012372…
cellular catabolic process	3.26946e-05	GO_process	1.17693e-08	16097	1369	596	92	51	100126730_TGI_at,100146308_TGI_at,100143580_TGI_at,100148135_TGI_at,100151920_TGI_at,100137598_TGI_at,100148154_TGI_at,100131683_TGI_at,100128187_TGI_at,100139065_TGI_at,100131402_TGI_at,100160402_TGI_at,100125041_TGI_at,100130404_TGI_at,100155577_TGI_at,100132974_TGI_at,100144339_TGI_at,100141378_TGI_at,100142720_TGI_at,100156012_TGI_at,100123765_TGI_at,100135614_TGI_at,100130418_TGI_at,10016310…
Peroxisome	3.45588e-05	kegg	1.24404e-08	25343	78	659	14	2	100160993_TGI_at,100144339_TGI_at,100146767_TGI_at,100136924_TGI_at,100133284_TGI_at,100142883_TGI_at,100158159_TGI_at,100123661_TGI_at,100151466_TGI_at,100157261_TGI_at,100150198_TGI_at,100154723_TGI_at,100147349_TGI_at,100156280_TGI_at
monocarboxylic acid catabolic process	3.45588e-05	GO_process	1.24404e-08	25343	78	659	14	2	100137598_TGI_at,100131683_TGI_at,100144339_TGI_at,100141378_TGI_at,100135614_TGI_at,100136924_TGI_at,100131713_TGI_at,100133284_TGI_at,100158159_TGI_at,100140971_TGI_at,100159726_TGI_at,100160741_TGI_at,100154723_TGI_at,100151581_TGI_at
Glycine, serine and threonine metabolism	5.48948e-05	kegg	1.97611e-08	5203	31	273	12	2	100137238_TGI_at,100160993_TGI_at,100146302_TGI_at,100149621_TGI_at,100149164_TGI_at,100161162_TGI_at,100129890_TGI_at,100156268_TGI_at,100161910_TGI_at,100122028_TGI_at,100156280_TGI_at,100155516_TGI_at
steroid metabolic process	7.81614e-05	GO_process	2.8137e-08	16097	333	596	35	12	100155684_TGI_at,100149978_TGI_at,100150535_TGI_at,100139735_TGI_at,100140106_TGI_at,100136924_TGI_at,100133688_TGI_at,100145796_TGI_at,100133526_TGI_at,100126342_TGI_at,100145749_TGI_at,100123500_TGI_at,100140971_TGI_at,100139041_TGI_at,100162711_TGI_at,100123661_TGI_at,100141719_TGI_at,100130154_TGI_at,100157261_TGI_at,100122013_TGI_at,100122717_TGI_at,100149528_TGI_at,100126011_TGI_at,10015019…
oxidoreductase activity, acting on the CH-CH group of donors	0.000118207	GO_function	4.25537e-08	16137	53	593	13	2	100143580_TGI_at,100151920_TGI_at,100130791_TGI_at,100135614_TGI_at,100136924_TGI_at,100145796_TGI_at,100140971_TGI_at,100121873_TGI_at,100159726_TGI_at,100155749_TGI_at,100133228_TGI_at,100154723_TGI_at,100142067_TGI_at
flavin adenine dinucleotide binding	0.000126413	GO_function	4.55078e-08	25343	73	659	13	2	100146308_TGI_at,100143580_TGI_at,100136924_TGI_at,100131713_TGI_at,100146302_TGI_at,100149164_TGI_at,100129890_TGI_at,100121873_TGI_at,100159726_TGI_at,100133228_TGI_at,100142067_TGI_at,100154978_TGI_at,100152721_TGI_at
fatty acid oxidation	0.000128614	GO_process	4.63005e-08	16097	93	596	17	3	100137598_TGI_at,100131683_TGI_at,100144339_TGI_at,100141378_TGI_at,100135614_TGI_at,100149771_TGI_at,100146767_TGI_at,100136924_TGI_at,100131713_TGI_at,100133284_TGI_at,100158159_TGI_at,100139041_TGI_at,100131129_TGI_at,100122916_TGI_at,100159726_TGI_at,100160741_TGI_at,100154723_TGI_at
lipid oxidation	0.000151696	GO_process	5.46102e-08	16097	94	596	17	3	100137598_TGI_at,100131683_TGI_at,100144339_TGI_at,100141378_TGI_at,100135614_TGI_at,100149771_TGI_at,100146767_TGI_at,100136924_TGI_at,100131713_TGI_at,100133284_TGI_at,100158159_TGI_at,100139041_TGI_at,100131129_TGI_at,100122916_TGI_at,100159726_TGI_at,100160741_TGI_at,100154723_TGI_at
lipid catabolic process	0.00061536	GO_process	2.2158e-07	16097	252	596	28	9	100137598_TGI_at,100131683_TGI_at,100128187_TGI_at,100144339_TGI_at,100141378_TGI_at,100142720_TGI_at,100135614_TGI_at,100136924_TGI_at,100131713_TGI_at,100133688_TGI_at,100150135_TGI_at,100122108_TGI_at,100133284_TGI_at,100158743_TGI_at,100158159_TGI_at,100123500_TGI_at,100140971_TGI_at,100141719_TGI_at,100130154_TGI_at,100145909_TGI_at,100122717_TGI_at,100149528_TGI_at,100159726_TGI_at,10016074…
cellular carbohydrate biosynthetic process	0.00075819	GO_process	2.7303e-07	25343	146	659	17	4	100150204_TGI_at,100134785_TGI_at,100149771_TGI_at,100143470_TGI_at,100133688_TGI_at,100149621_TGI_at,100146729_TGI_at,100127650_TGI_at,100136365_TGI_at,100138903_TGI_at,100133959_TGI_at,100129738_TGI_at,100156268_TGI_at,100126332_TGI_at,100124308_TGI_at,100146610_TGI_at,100138418_TGI_at
coenzyme binding	0.000811455	GO_function	2.92219e-07	16137	184	593	23	7	100146308_TGI_at,100143580_TGI_at,100144339_TGI_at,100135614_TGI_at,100163108_TGI_at,100136924_TGI_at,100131713_TGI_at,100146302_TGI_at,100156786_TGI_at,100149164_TGI_at,100139372_TGI_at,100129890_TGI_at,100121873_TGI_at,100156660_TGI_at,100157261_TGI_at,100131586_TGI_at,100159726_TGI_at,100131449_TGI_at,100133228_TGI_at,100131979_TGI_at,100142067_TGI_at,100154978_TGI_at,100152721_TGI_at
triglyceride metabolic process	0.000935518	GO_process	3.36917e-07	25343	86	659	13	2	100128187_TGI_at,100142720_TGI_at,100146767_TGI_at,100157199_TGI_at,100121913_TGI_at,100159978_TGI_at,100157261_TGI_at,100122717_TGI_at,100146610_TGI_at,100161081_TGI_at,100150898_TGI_at,100138418_TGI_at,100147336_TGI_at
aromatic compound catabolic process	0.000990921	GO_process	3.5688e-07	16097	35	596	10	1	100146308_TGI_at,100125041_TGI_at,100132974_TGI_at,100156012_TGI_at,100123765_TGI_at,100151412_TGI_at,100129027_TGI_at,100156003_TGI_at,100140677_TGI_at,100145058_TGI_at
dicarboxylic acid metabolic process	0.00186	GO_process	6.70285e-07	16097	46	596	11	2	100126730_TGI_at,100151920_TGI_at,100131402_TGI_at,100125041_TGI_at,100151412_TGI_at,100150135_TGI_at,100125587_TGI_at,100133959_TGI_at,100145058_TGI_at,100138418_TGI_at,100154978_TGI_at
cellular hormone metabolic process	0.002301	GO_process	8.29244e-07	25343	108	659	14	3	100155684_TGI_at,100130791_TGI_at,100133688_TGI_at,100145796_TGI_at,100133526_TGI_at,100126342_TGI_at,100123500_TGI_at,100140971_TGI_at,100154764_TGI_at,100141719_TGI_at,100149528_TGI_at,100126011_TGI_at,100123722_TGI_at,100155084_TGI_at
cellular glucan metabolic process	0.002347	GO_process	8.45882e-07	25343	65	659	11	2	100128187_TGI_at,100150204_TGI_at,100143470_TGI_at,100161575_TGI_at,100149621_TGI_at,100139041_TGI_at,100136365_TGI_at,100143937_TGI_at,100129738_TGI_at,100126332_TGI_at,100146610_TGI_at
glucan metabolic process	0.002347	GO_process	8.45882e-07	25343	65	659	11	2	100128187_TGI_at,100150204_TGI_at,100143470_TGI_at,100161575_TGI_at,100149621_TGI_at,100139041_TGI_at,100136365_TGI_at,100143937_TGI_at,100129738_TGI_at,100126332_TGI_at,100146610_TGI_at
Alanine, aspartate and glutamate metabolism	0.002584	kegg	9.31253e-07	25343	31	659	8	1	100128187_TGI_at,100160993_TGI_at,100125587_TGI_at,100147295_TGI_at,100133959_TGI_at,100123204_TGI_at,100148697_TGI_at,100126687_TGI_at
protein activation cascade	0.002877	GO_process	1.03714e-06	25343	80	659	12	2	100151926_TGI_at,100128767_TGI_at,100154846_TGI_at,100159675_TGI_at,100137756_TGI_at,100156012_TGI_at,100133037_TGI_at,100158195_TGI_at,100128197_TGI_at,100140426_TGI_at,100122701_TGI_at,100159629_TGI_at
pteridine-containing compound metabolic process	0.003365	GO_process	1.21349e-06	25343	32	659	8	1	100132974_TGI_at,100123765_TGI_at,100152256_TGI_at,100124546_TGI_at,100140677_TGI_at,100161910_TGI_at,100156280_TGI_at,100144163_TGI_at
organic substance transport	0.004919	GO_process	1.77499e-06	25343	607	659	37	16	100137598_TGI_at,100149741_TGI_at,100160993_TGI_at,100142198_TGI_at,100142052_TGI_at,100154870_TGI_at,100159795_TGI_at,100139041_TGI_at,100149164_TGI_at,100141367_TGI_at,100136365_TGI_at,100140396_TGI_at,100156386_TGI_at,100123661_TGI_at,100154195_TGI_at,100161102_TGI_at,100143937_TGI_at,100122717_TGI_at,100125296_TGI_at,100131091_TGI_at,100131129_TGI_at,100129738_TGI_at,100122916_TGI_at,10012543…
protein homodimerization activity	0.009891	GO_function	3.57819e-06	16137	594	593	45	22	100152395_TGI_at,100143580_TGI_at,100149978_TGI_at,100148135_TGI_at,100141812_TGI_at,100125041_TGI_at,100160993_TGI_at,100138065_TGI_at,100142720_TGI_at,100156012_TGI_at,100140106_TGI_at,100163108_TGI_at,100151412_TGI_at,100152186_TGI_at,100150135_TGI_at,100161872_TGI_at,100125587_TGI_at,100133535_TGI_at,100145090_TGI_at,100155751_TGI_at,100149164_TGI_at,100127650_TGI_at,100135152_TGI_at,10013972…
cellular response to xenobiotic stimulus	0.01384	GO_process	5.01666e-06	25343	161	659	16	4	100151469_TGI_at,100139735_TGI_at,100133688_TGI_at,100123500_TGI_at,100149164_TGI_at,100133542_TGI_at,100156386_TGI_at,100157691_TGI_at,100158012_TGI_at,100154764_TGI_at,100141719_TGI_at,100136425_TGI_at,100134453_TGI_at,100152843_TGI_at,100151581_TGI_at,100160126_TGI_at
lyase activity	0.014701	GO_function	5.33112e-06	16137	172	593	20	6	100126730_TGI_at,100137238_TGI_at,100155577_TGI_at,100135495_TGI_at,100144339_TGI_at,100134150_TGI_at,100161162_TGI_at,100139056_TGI_at,100133959_TGI_at,100156268_TGI_at,100152715_TGI_at,100160928_TGI_at,100133740_TGI_at,100145058_TGI_at,100128075_TGI_at,100161910_TGI_at,100122028_TGI_at,100138418_TGI_at,100155516_TGI_at,100144163_TGI_at
hexose metabolic process	0.015909	GO_process	5.77274e-06	16097	264	596	26	10	100149468_TGI_at,100128187_TGI_at,100144105_TGI_at,100135476_TGI_at,100150204_TGI_at,100149771_TGI_at,100161575_TGI_at,100125587_TGI_at,100149621_TGI_at,100139041_TGI_at,100146729_TGI_at,100136365_TGI_at,100138903_TGI_at,100133959_TGI_at,100156660_TGI_at,100143937_TGI_at,100128276_TGI_at,100129738_TGI_at,100156268_TGI_at,100126332_TGI_at,100124308_TGI_at,100124485_TGI_at,100146610_TGI_at,10013841…
triglyceride biosynthetic process	0.016653	GO_process	6.04522e-06	25343	39	659	8	1	100146767_TGI_at,100157199_TGI_at,100121913_TGI_at,100159978_TGI_at,100122717_TGI_at,100161081_TGI_at,100138418_TGI_at,100147336_TGI_at
aspartate family amino acid metabolic process	0.016661	GO_process	6.04817e-06	16097	37	596	9	1	100151412_TGI_at,100157371_TGI_at,100149621_TGI_at,100122327_TGI_at,100131705_TGI_at,100133959_TGI_at,100152256_TGI_at,100126687_TGI_at,100142067_TGI_at
bile acid metabolic process	0.018553	GO_process	6.74108e-06	16097	47	596	10	2	100139735_TGI_at,100136924_TGI_at,100133688_TGI_at,100123500_TGI_at,100140971_TGI_at,100123661_TGI_at,100135608_TGI_at,100155268_TGI_at,100150898_TGI_at,100151581_TGI_at
heterocycle catabolic process	0.020462	GO_process	7.44214e-06	25343	332	659	24	9	100146308_TGI_at,100143580_TGI_at,100148135_TGI_at,100148154_TGI_at,100139065_TGI_at,100125041_TGI_at,100155577_TGI_at,100132974_TGI_at,100156012_TGI_at,100151412_TGI_at,100129027_TGI_at,100152186_TGI_at,100156003_TGI_at,100157261_TGI_at,100145909_TGI_at,100150638_TGI_at,100152256_TGI_at,100124546_TGI_at,100140677_TGI_at,100158661_TGI_at,100128075_TGI_at,100138716_TGI_at,100150465_TGI_at,10014416…
fatty acid beta-oxidation	0.02492	GO_process	9.08415e-06	16097	59	596	11	2	100137598_TGI_at,100131683_TGI_at,100141378_TGI_at,100135614_TGI_at,100136924_TGI_at,100131713_TGI_at,100133284_TGI_at,100158159_TGI_at,100159726_TGI_at,100160741_TGI_at,100154723_TGI_at
regulation of cellular carbohydrate metabolic process	0.026384	GO_process	9.625e-06	25343	54	659	9	1	100134785_TGI_at,100149771_TGI_at,100161575_TGI_at,100149621_TGI_at,100139041_TGI_at,100146729_TGI_at,100136365_TGI_at,100129738_TGI_at,100127841_TGI_at
lipid modification	0.027841	GO_process	1.01641e-05	16097	149	596	18	6	100137598_TGI_at,100131683_TGI_at,100144339_TGI_at,100141378_TGI_at,100135614_TGI_at,100149771_TGI_at,100146767_TGI_at,100136924_TGI_at,100131713_TGI_at,100133284_TGI_at,100158159_TGI_at,100139041_TGI_at,100124127_TGI_at,100131129_TGI_at,100122916_TGI_at,100159726_TGI_at,100160741_TGI_at,100154723_TGI_at
glutamine family amino acid metabolic process	0.029439	GO_process	1.07564e-05	16097	60	596	11	2	100128187_TGI_at,100151412_TGI_at,100125587_TGI_at,100160920_TGI_at,100146160_TGI_at,100147295_TGI_at,100133959_TGI_at,100123204_TGI_at,100150638_TGI_at,100145058_TGI_at,100138716_TGI_at
identical protein binding	0.029769	GO_function	1.08788e-05	16137	900	593	59	33	100152395_TGI_at,100143580_TGI_at,100133911_TGI_at,100149978_TGI_at,100148135_TGI_at,100130760_TGI_at,100141812_TGI_at,100125041_TGI_at,100160993_TGI_at,100145739_TGI_at,100144339_TGI_at,100138065_TGI_at,100142720_TGI_at,100156012_TGI_at,100140106_TGI_at,100163108_TGI_at,100151412_TGI_at,100152186_TGI_at,100150135_TGI_at,100161872_TGI_at,100130633_TGI_at,100125587_TGI_at,100133535_TGI_at,10014509…
Valine, leucine and isoleucine degradation	0.030209	kegg	1.10419e-05	5203	44	273	11	2	100131683_TGI_at,100160402_TGI_at,100141378_TGI_at,100139372_TGI_at,100144559_TGI_at,100121873_TGI_at,100150455_TGI_at,100160741_TGI_at,100133228_TGI_at,100148697_TGI_at,100147977_TGI_at
amine biosynthetic process	0.037079	GO_process	1.36011e-05	16097	124	596	16	5	100137238_TGI_at,100128187_TGI_at,100160993_TGI_at,100157371_TGI_at,100146160_TGI_at,100147295_TGI_at,100133959_TGI_at,100123204_TGI_at,100152256_TGI_at,100124546_TGI_at,100141853_TGI_at,100162386_TGI_at,100161910_TGI_at,100122028_TGI_at,100138716_TGI_at,100155516_TGI_at
glycerol ether metabolic process	0.04351	GO_process	1.60132e-05	16097	112	596	15	4	100128187_TGI_at,100135991_TGI_at,100142720_TGI_at,100146767_TGI_at,100157199_TGI_at,100121913_TGI_at,100133284_TGI_at,100159978_TGI_at,100157261_TGI_at,100122717_TGI_at,100146610_TGI_at,100161081_TGI_at,100150898_TGI_at,100138418_TGI_at,100147336_TGI_at
neutral lipid metabolic process	0.044302	GO_process	1.63113e-05	16097	99	596	14	4	100128187_TGI_at,100142720_TGI_at,100146767_TGI_at,100157199_TGI_at,100121913_TGI_at,100159978_TGI_at,100130154_TGI_at,100157261_TGI_at,100122717_TGI_at,100146610_TGI_at,100161081_TGI_at,100150898_TGI_at,100138418_TGI_at,100147336_TGI_at
fatty acid catabolic process	0.049821	GO_process	1.83962e-05	16097	75	596	12	3	100137598_TGI_at,100131683_TGI_at,100144339_TGI_at,100141378_TGI_at,100135614_TGI_at,100136924_TGI_at,100131713_TGI_at,100133284_TGI_at,100158159_TGI_at,100159726_TGI_at,100160741_TGI_at,100154723_TGI_at
Mouse DN > TU vs Human AN > TU

[truncated: 3 more sheets: Set 10, Set 11, Set 12]
